# Supplementary material for: Detection of influenza A virus in aerosols of vaccinated and non-vaccinated pigs in a warm environment
Source: PLoS One. 2018 May 21;13(5):e0197600. doi: 10.1371/journal.pone.0197600 (PMC5962048; doi:10.1371/journal.pone.0197600)
Supplement: S1 Table — (XLSX) [file pone.0197600.s001.xlsx]

## Sheet: Serology
			0dpi			14 dpi			0dpi			14 dpi
0 dpi		ELISA Multiscreen				ELISA Multiscreen			HI		Hi
Tag Id	Vaccine	Result	Tag Id	Sort		Result	Sort			Value
2	Autogenous	POSITIVE	2	0.275		POSITIVE	0.17		POSITIVE	160	POSITIVE	640
3	Autogenous	POSITIVE	3	0.354		POSITIVE	0.259		POSITIVE	640	POSITIVE	1280
4	Autogenous	POSITIVE	4	0.269		POSITIVE	0.145		POSITIVE	320	POSITIVE	1280
5	Autogenous	POSITIVE	5	0.277		POSITIVE	0.183		POSITIVE	160	POSITIVE	640
7	Autogenous	POSITIVE	7	0.318		POSITIVE	0.234		POSITIVE	160	POSITIVE	320
8	Autogenous	POSITIVE	8	0.5		POSITIVE	0.327		POSITIVE	320	POSITIVE	640
9	Autogenous	POSITIVE	9	0.271		POSITIVE	0.122		POSITIVE	160	POSITIVE	640
10	Autogenous	POSITIVE	10	0.422		POSITIVE	0.286		POSITIVE	160	POSITIVE	640
11	Autogenous	POSITIVE	11	0.281		POSITIVE	0.187		POSITIVE	160	POSITIVE	640
26	Multivalent SIV	Neg	26	0.985		POSITIVE	0.241		Neg	20	POSITIVE	160
27	Multivalent SIV	Suspect	27	0.833		POSITIVE	0.345		Neg	20	POSITIVE	160
28	Multivalent SIV	Neg	28	1.012		POSITIVE	0.147		Neg	20	POSITIVE	160
29	Multivalent SIV	Neg	29	1.005		POSITIVE	0.144		Neg	20	POSITIVE	320
30	Multivalent SIV	Neg	30	0.925		POSITIVE	0.198		Neg	20	POSITIVE	640
31	Multivalent SIV	Suspect	31	0.855		POSITIVE	0.154		Neg	20	POSITIVE	640
32	Multivalent SIV	Neg	32	0.975		POSITIVE	0.215		Neg	20	POSITIVE	640
34	Multivalent SIV	Neg	34	0.986		POSITIVE	0.228		Neg	20	POSITIVE	640
35	Multivalent SIV	POSITIVE	35	0.599		POSITIVE	0.287		Neg	20	POSITIVE	160
51	Monovalent SIV	POSITIVE	51	0.49		POSITIVE	0.157		Neg	20	POSITIVE	320
52	Monovalent SIV	POSITIVE	52	0.334		POSITIVE	0.187		POSITIVE	40	POSITIVE	160
53	Monovalent SIV	POSITIVE	53	0.425		POSITIVE	0.208		POSITIVE	80	POSITIVE	640
54	Monovalent SIV	Suspect	54	0.898		POSITIVE	0.214		Neg	20	POSITIVE	1280
55	Monovalent SIV	POSITIVE	55	0.605		POSITIVE	0.163		POSITIVE	40	POSITIVE	1280
57	Monovalent SIV	Neg	57	0.907		POSITIVE	0.183		Neg	<20	POSITIVE	1280
59	Monovalent SIV	POSITIVE	59	0.364		POSITIVE	0.144		POSITIVE	40	POSITIVE	160
60	Monovalent SIV	Suspect	60	0.851		POSITIVE	0.096		Neg	20	POSITIVE	160
61	Monovalent SIV	POSITIVE	61	0.475		POSITIVE	0.144		Neg	20	POSITIVE	1280
76	Non-Vacc	Neg	76	1.033		POSITIVE	0.479		Neg	<20	POSITIVE	160
77	Non-Vacc	Neg	77	0.942		POSITIVE	0.289		Neg	<20	POSITIVE	160
79	Non-Vacc	Neg	79	1.015		POSITIVE	0.418		Neg	<20	POSITIVE	160
81	Non-Vacc	Neg	81	0.955		Suspect	0.753		Neg	<20	POSITIVE	160
82	Non-Vacc	Neg	82	0.94		POSITIVE	0.388		Neg	<20	POSITIVE	160
83	Non-Vacc	Neg	83	0.925		POSITIVE	0.403		Neg	<20	POSITIVE	160
84	Non-Vacc	Suspect	84	0.89		POSITIVE	0.573		Neg	<20	POSITIVE	160
85	Non-Vacc	Neg	85	0.969		POSITIVE	0.482		Neg	<20	POSITIVE	160
87	Non-Vacc	Neg	87	1.007		POSITIVE	0.671		Neg	<20	POSITIVE	160

## Sheet: Serology extra
0 dpi		ELISA Multiscreen			HI challenge virus		Vaccine virus 1		Vaccine virus 2		Vaccine virus extra 3		Vaccine virus extra 4
Tag Id	Vaccine	Result	Tag Id	Sort	Result	Value	Result	Value	Result	Value	Result	Value	Result	Value
26	Multivalent SIV	Neg	26	0.985	Neg	20	POSITIVE	160	POSITIVE	160	POSITIVE	160	POSITIVE	160
27	Multivalent SIV	Suspect	27	0.833	Neg	20	POSITIVE	640	POSITIVE	640	POSITIVE	640	POSITIVE	640
28	Multivalent SIV	Neg	28	1.012	Neg	20	POSITIVE	320	POSITIVE	640	POSITIVE	640	POSITIVE	640
29	Multivalent SIV	Neg	29	1.005	Neg	20	POSITIVE	640	POSITIVE	640	POSITIVE	320	POSITIVE	640
30	Multivalent SIV	Neg	30	0.925	Neg	20	POSITIVE	320	POSITIVE	320	POSITIVE	640	POSITIVE	640
31	Multivalent SIV	Suspect	31	0.855	Neg	20	POSITIVE	160	POSITIVE	320	POSITIVE	640	POSITIVE	640
32	Multivalent SIV	Neg	32	0.975	Neg	20	POSITIVE	640	POSITIVE	640	POSITIVE	640	POSITIVE	640
34	Multivalent SIV	Neg	34	0.986	Neg	20	POSITIVE	640	POSITIVE	640	POSITIVE	640	POSITIVE	320
35	Multivalent SIV	POSITIVE	35	0.599	Neg	20	POSITIVE	640	POSITIVE	640	POSITIVE	640	POSITIVE	640
Vaccine virus 1	IAV-S Cluster 4 Zoetis H3 with XP-069 (HI) - Serum
Vaccine virus 2	IAV-S Delta 2 H1 Zoetis with XP-031 (HI) - Serum
Vaccine virus extra 3	IAV-S Gamma H1 Zoetis with XP-012 (HI) - Serum
Vaccine virus extra 4	IAV-S H1 Homologous (HI) Pfizer XP 726H Delta1 H1N - Serum

## Sheet: Nasal Swabs
			Ct value
	Tag Id	Vaccine	0 dpi	1 dpi	2 dpi	3 dpi	4 dpi	5 dpi	6 dpi	7 dpi	8 dpi
1	2	Autogenous	Neg	Neg	Neg	Neg	Neg	36.36	Neg	Neg	Neg
2	3	Autogenous	Neg	Neg	Neg	Neg	Neg	Neg	Neg	Neg	Neg
3	4	Autogenous	Neg	Neg	Neg	Neg	Neg	Neg	Neg	Neg	Neg
4	5	Autogenous	Neg	Neg	Neg	Neg	Neg	Neg	Neg	Neg	Neg
5	6	Autogenous	Neg	Neg	Neg	Neg	Neg	Neg	Neg	Neg	Neg
6	7	Autogenous	Neg	Neg	Neg	Neg	Neg	Neg	Neg	Neg	Neg
7	9	Autogenous	Neg	Neg	Neg	Neg	Neg	Neg	Neg	Neg	Neg
8	10	Autogenous	Neg	Neg	Neg	Neg	Neg	Neg	Neg	Neg	Neg
9	11	Autogenous	Neg	Neg	Neg	Neg	Neg	Neg	Neg	Neg	Neg
1	26	Multivalent SIV	Neg	Neg	36.04	35.25	35.54	32.6	37.15	Neg	Neg
2	27	Multivalent SIV	Neg	Neg	36.53	37.37	34.43	32.4	37.33	Neg	Neg
3	28	Multivalent SIV	Neg	Neg	35.08	34.48	34.38	34.63	Neg	37.6	Neg
4	29	Multivalent SIV	Neg	36.69	37.61	34.21	32.73	32.45	Neg	Neg	Neg
5	30	Multivalent SIV	Neg	Neg	34.54	35.6	34.26	34.48	Neg	Neg	Neg
6	31	Multivalent SIV	Neg	Neg	34.85	32.57	30.82	30.22	34.17	Neg	Neg
7	32	Multivalent SIV	Neg	Neg	Neg	37.06	Neg	Neg	Neg	Neg	Neg
8	34	Multivalent SIV	Neg	Neg	Neg	36.42	37.16	29.58	34.44	Neg	Neg
9	35	Multivalent SIV	Neg	Neg	Neg	Neg	Neg	Neg	Neg	Neg	Neg
1	51	Monovalent SIV	Neg	Neg	37.68	33.95	34.98	31.27	37.13	Neg	Neg
2	52	Monovalent SIV	Neg	Neg	Neg	Neg	Neg	Neg	Neg	Neg	Neg
3	53	Monovalent SIV	Neg	Neg	Neg	Neg	Neg	Neg	Neg	Neg	Neg
4	54	Monovalent SIV	Neg	Neg	Neg	Neg	Neg	36.64	Neg	Neg	Neg
5	55	Monovalent SIV	Neg	Neg	Neg	Neg	Neg	36	31.85	Neg	Neg
6	57	Monovalent SIV	Neg	Neg	Neg	Neg	Neg	34.5	Neg	Neg	Neg
7	59	Monovalent SIV	Neg	Neg	Neg	Neg	Neg	Neg	Neg	Neg	Neg
8	60	Monovalent SIV	Neg	Neg	Neg	Neg	Neg	Neg	Neg	Neg	Neg
9	61	Monovalent SIV	Neg	Neg	33.55	Neg	36.47	34.67	36.07	Neg	Neg
1	76	Non-Vacc	Neg	34.1	31.62	30.23	31.47	31.58	Neg	Neg	Neg
2	77	Non-Vacc	Neg	33.47	33.9	29.13	26.05	32.32	35.5	Neg	Neg
3	79	Non-Vacc	Neg	37.38	31.58	35.29	32.7	30.15	35.36	Neg	Neg
4	81	Non-Vacc	Neg	33.77	35.38	32.84	31.61	33	36.38	33.8	Neg
5	82	Non-Vacc	Neg	Neg	32.41	34.17	30.81	30.32	33.53	33.94	Neg
6	83	Non-Vacc	Neg	36.55	Neg	27.98	30.6	32.58	Neg	Neg	38.03
7	84	Non-Vacc	Neg	33.38	30.24	28.81	34.2	31.87	Neg	Neg	Neg
8	85	Non-Vacc	Neg	36.41	Neg	32.85	32.37	32.48	33.62	Neg	Neg
9	87	Non-Vacc	Neg	31.76	34.24	31.69	33.81	30.91	32.72	Neg	Neg

## Sheet: Oral Fluids
	Hour	Vaccine	0 dpi	1 dpi	2 dpi	3 dpi	4 dpi	5 dpi	6 dpi	7 dpi	8 dpi
1	Morning	Autogenous	-	Neg	NEg	Neg	Neg	Neg	Neg	Neg	Neg
2	Noon	Autogenous	-	Neg	Neg	Neg	Neg	Neg	Neg	Neg	Neg
3	Night	Autogenous	-	Neg	Neg	32.06	Neg	Neg	37.69	Neg	Neg
1	Morning	Multivalent SIV	-	Neg	35.94	31.24	28.77	30.02	Neg	Neg	Neg
2	Noon	Multivalent SIV	-	Neg	29.59	32.37	27.95	32.24	Neg	Neg	Neg
3	Night	Multivalent SIV	-	36.17	30.22	33.86	28.77	31.78	33.05	Neg	Neg
1	Morning	Monovalent SIV	-	-	37.64	32.72	33.93	31.81	Neg	Neg	Neg
2	Noon	Monovalent SIV	-	37.55	36.66	32.12	32.97	33.48	Neg	Neg	Neg
3	Night	Monovalent SIV	-	30.07	34.68	37.42	32.29	34.48	Neg	Neg	Neg
1	Morning	Non-Vacc	-	-	29.66	32.09	28.72	28.3	32.09	33.34	Neg
2	Noon	Non-Vacc	-	-	32	31.68	28.49	32.87	31.27	29.49	Neg
3	Night	Non-Vacc	-	37.61	30.39	32.34	33.56	32.44	33.7	Neg	Neg

## Sheet: Air samples
			Ct value
		Vaccine	0 dpi	1 dpi	2 dpi	3 dpi	4 dpi	5 dpi	6 dpi	7 dpi	8 dpi
1	Morning	Autogenous	-	Neg	Neg	Neg	Neg	Neg	Neg	Neg	Neg
2	Noon	Autogenous	-	Neg	Neg	Neg	Neg	Neg	Neg	Neg	Neg
3	Night	Autogenous	-	Neg	Neg	Neg	Neg	Neg	Neg	Neg	Neg
1	Morning	Multivalent SIV	-	Neg	Neg	Neg	Neg	Neg	Neg	Neg	Neg
2	Noon	Multivalent SIV	-	Neg	Neg	Neg	Neg	Neg	Neg	Neg	Neg
3	Night	Multivalent SIV	-	Neg	Neg	Neg	Neg	Neg	Neg	Neg	Neg
1	Morning	Monovalent SIV	-	Neg	Neg	Neg	Neg	Neg	Neg	Neg	Neg
2	Noon	Monovalent SIV	-	Neg	Neg	Neg	Neg	Neg	Neg	Neg	Neg
3	Night	Monovalent SIV	-	Neg	Neg	Neg	Neg	Neg	Neg	Neg	Neg
1	Morning	Non-Vacc	-	Neg	39.58	Neg	37.35	Neg	Neg	Neg	Neg
2	Noon	Non-Vacc	-	Neg	Neg	Neg	Neg	Neg	Neg	Neg	Neg
3	Night	Non-Vacc	-	Neg	Neg	36.41	Neg	Neg	Neg	Neg	Neg

## Sheet: Enviromental
Date	Logger 1	Logger 1 (%rh)	Logger 1 (ÁC)	Logger 2	Logger 2 (%rh)	Logger 2 (ÁC)	Logger 3	Logger 3 (%rh)	Logger 3 (ÁC)	Logger 4	Logger 4 1 (%rh)	Logger 4 (ÁC)
2012-06-20				07:57:12	94.6	16.3	07:58:31	94.1	15.5	07:55:43	79.4	23.1
2012-06-20	08:02:46	95.6	18.9	08:02:12	94.6	21.6	08:03:31	93.7	20.2	08:00:43	72.7	25
2012-06-20	08:07:46	95.6	23.3	08:07:12	95.5	24.1	08:08:31	93.6	23.8	08:05:43	68.5	26.4
2012-06-20	08:12:46	96.1	25.1	08:12:12	95.6	25.6	08:13:31	94.5	25.4	08:10:43	61.1	28.3
2012-06-20	08:17:46	96.6	26	08:17:12	73.6	26.5	08:18:31	96.9	26.1	08:15:43	60.1	28.3
2012-06-20	08:22:46	74.9	26.6	08:22:12	71.7	26.9	08:23:31	96.7	26.6	08:20:43	61.1	27.8
2012-06-20	08:27:46	67	27	08:27:12	67.1	27.2	08:28:31	88.2	27.2	08:25:43	62	27.6
2012-06-20	08:32:46	65.6	27.2	08:32:12	64.9	27.4	08:33:31	77.6	28.3	08:30:43	62.5	27.5
2012-06-20	08:37:46	64.9	27.3	08:37:12	64.4	27.5	08:38:31	73.2	28.9	08:35:43	62.7	27.4
2012-06-20	08:42:46	64.5	27.5	08:42:12	64.3	27.6	08:43:31	69.4	29.2	08:40:43	63.1	27.4
2012-06-20	08:47:46	64	27.6	08:47:12	63.9	27.7	08:48:31	68.4	29.4	08:45:43	63	27.5
2012-06-20	08:52:46	63.5	27.7	08:52:12	63.1	27.8	08:53:31	67.7	29.5	08:50:43	62.9	27.6
2012-06-20	08:57:46	62.9	27.9	08:57:12	62.8	28	08:58:31	66.9	29.6	08:55:43	62.8	27.7
2012-06-20	09:02:46	62.8	28	09:02:12	62.9	28.1	09:03:31	67.1	29.7	09:00:43	62.9	27.8
2012-06-20	09:07:46	62.8	28.1	09:07:12	62.5	28.2	09:08:31	66.3	29.7	09:05:43	62.5	27.9
2012-06-20	09:12:46	63.5	28	09:12:12	63.2	28.2	09:13:31	67	29.8	09:10:43	62.9	27.8
2012-06-20	09:17:46	62.5	28.3	09:17:12	62.4	28.4	09:18:31	67.5	29.7	09:15:43	71.8	28
2012-06-20	09:22:46	61.7	28.5	09:22:12	61.5	28.6	09:23:31	68.3	29.8	09:20:43	71	28.8
2012-06-20	09:27:46	62.5	28.3	09:27:12	62.2	28.5	09:28:31	68.1	29.8	09:25:43	68.8	29.1
2012-06-20	09:32:46	62.4	28.1	09:32:12	62.4	28.3	09:33:31	67.7	29.8	09:30:43	68.9	29.3
2012-06-20	09:37:46	62.6	28.1	09:37:12	62.7	28.1	09:38:31	67.6	29.8	09:35:43	68	29.4
2012-06-20	09:42:46	75.9	28.5	09:42:12	62.9	28.1	09:43:31	67.5	29.8	09:40:43	68.8	29.5
2012-06-20	09:47:46	75.9	29	09:47:12	62.9	28	09:48:31	67.8	29.8	09:45:43	68.2	29.6
2012-06-20	09:52:46	71.3	29.3	09:52:12	76.2	28.3	09:53:31	66.7	29.8	09:50:43	67	29.6
2012-06-20	09:57:46	73.2	29.5	09:57:12	69.3	29.3	09:58:31	66.1	29.8	09:55:43	66.9	29.6
2012-06-20	10:02:46	71.2	29.6	10:02:12	67.8	29.7	10:03:31	65.3	29.8	10:00:43	67.3	29.7
2012-06-20	10:07:46	70.7	29.7	10:07:12	68.3	29.9	10:08:31	65.2	29.8	10:05:43	66.3	29.7
2012-06-20	10:12:46	70	29.7	10:12:12	68.9	29.9	10:13:31	64.8	29.8	10:10:43	65.8	29.8
2012-06-20	10:17:46	68.2	29.7	10:17:12	69.1	30	10:18:31	65	29.8	10:15:43	65.2	29.8
2012-06-20	10:22:46	67.8	29.7	10:22:12	70.7	30	10:23:31	64.8	29.8	10:20:43	65.4	29.8
2012-06-20	10:27:46	67.1	29.7	10:27:12	71.3	29.9	10:28:31	64.5	29.8	10:25:43	66.4	29.8
2012-06-20	10:32:46	66.3	29.7	10:32:12	71	30	10:33:31	64.1	29.7	10:30:43	65.7	29.8
2012-06-20	10:37:46	65.9	29.6	10:37:12	73	30	10:38:31	63.7	29.7	10:35:43	67.6	29.8
2012-06-20	10:42:46	66.2	29.6	10:42:12	72.8	29.9	10:43:31	63.4	29.7	10:40:43	68.3	29.8
2012-06-20	10:47:46	65.5	29.5	10:47:12	73.9	29.9	10:48:31	63.3	29.7	10:45:43	66.2	29.9
2012-06-20	10:52:46	65.9	29.5	10:52:12	71.6	29.9	10:53:31	63.1	29.7	10:50:43	65.3	29.9
2012-06-20	10:57:46	65.4	29.5	10:57:12	70	29.9	10:58:31	63.3	29.7	10:55:43	64.1	29.8
2012-06-20	11:02:46	65.1	29.4	11:02:12	68.6	29.8	11:03:31	64.1	29.6	11:00:43	63.7	29.8
2012-06-20	11:07:46	66	29.4	11:07:12	68.9	29.8	11:08:31	63.5	29.6	11:05:43	63.8	29.8
2012-06-20	11:12:46	64.8	29.4	11:12:12	67.9	29.8	11:13:31	63.4	29.6	11:10:43	63.8	29.8
2012-06-20	11:17:46	66	29.4	11:17:12	66.6	29.8	11:18:31	63.5	29.6	11:15:43	63.5	29.8
2012-06-20	11:22:46	65.6	29.3	11:22:12	66.5	29.8	11:23:31	63.7	29.6	11:20:43	63.6	29.8
2012-06-20	11:27:46	65.8	29.3	11:27:12	66.7	29.8	11:28:31	63.3	29.5	11:25:43	64.4	29.8
2012-06-20	11:32:46	64.4	29.3	11:32:12	65.8	29.8	11:33:31	62.7	29.5	11:30:43	64.8	29.8
2012-06-20	11:37:46	63	29.3	11:37:12	65.9	29.7	11:38:31	62.5	29.5	11:35:43	64.2	29.8
2012-06-20	11:42:46	63.9	29.2	11:42:12	65.6	29.7	11:43:31	61.9	29.5	11:40:43	62.9	29.7
2012-06-20	11:47:46	62.8	29.1	11:47:12	65.1	29.7	11:48:31	61.6	29.5	11:45:43	64.4	29.7
2012-06-20	11:52:46	62.6	29.1	11:52:12	64.2	29.6	11:53:31	60.7	29.4	11:50:43	65	29.6
2012-06-20	11:57:46	63.1	29.1	11:57:12	63.9	29.5	11:58:31	59.8	29.4	11:55:43	62.9	29.6
2012-06-20	12:02:46	62.9	29.1	12:02:12	63.2	29.5	12:03:31	59.3	29.3	12:00:43	62.8	29.6
2012-06-20	12:07:46	62.6	29	12:07:12	63.1	29.5	12:08:31	59.4	29.3	12:05:43	62.4	29.5
2012-06-20	12:12:46	62.3	29	12:12:12	63	29.4	12:13:31	59.5	29.3	12:10:43	62.3	29.5
2012-06-20	12:17:46	62.3	29	12:17:12	63	29.4	12:18:31	59.9	29.3	12:15:43	62.5	29.5
2012-06-20	12:22:46	61.9	29	12:22:12	62.1	29.3	12:23:31	59.9	29.3	12:20:43	62.7	29.5
2012-06-20	12:27:46	61.4	28.9	12:27:12	61.8	29.3	12:28:31	61	29.3	12:25:43	63.1	29.4
2012-06-20	12:32:46	61.6	28.9	12:32:12	61.4	29.3	12:33:31	61.8	29.2	12:30:43	62.8	29.4
2012-06-20	12:37:46	61.3	28.9	12:37:12	61.2	29.2	12:38:31	62.1	29.2	12:35:43	62.5	29.4
2012-06-20	12:42:46	61.5	28.9	12:42:12	61	29.2	12:43:31	61.4	29.2	12:40:43	62.4	29.4
2012-06-20	12:47:46	61.9	28.8	12:47:12	61.2	29.1	12:48:31	60.7	29.2	12:45:43	62.5	29.3
2012-06-20	12:52:46	62.9	28.9	12:52:12	61.2	29.1	12:53:31	60.3	29.1	12:50:43	61.3	29.3
2012-06-20	12:57:46	62	28.8	12:57:12	62.2	29.1	12:58:31	59.7	29.1	12:55:43	60.9	29.2
2012-06-20	13:02:46	61.8	28.8	13:02:12	62.4	29.1	13:03:31	59.6	29.1	13:00:43	60.3	29.2
2012-06-20	13:07:46	61.1	28.7	13:07:12	62.1	29.1	13:08:31	59.2	29.1	13:05:43	61.3	29.2
2012-06-20	13:12:46	61.3	28.7	13:12:12	61.6	29	13:13:31	59.3	29.1	13:10:43	61.6	29.2
2012-06-20	13:17:46	61	28.7	13:17:12	61.2	29	13:18:31	59.1	29.1	13:15:43	62.6	29.2
2012-06-20	13:22:46	61	28.7	13:22:12	60.8	29	13:23:31	58.9	29	13:20:43	62.1	29.2
2012-06-20	13:27:46	61.1	28.7	13:27:12	60.7	28.9	13:28:31	59.1	29	13:25:43	62.1	29.2
2012-06-20	13:32:46	60.7	28.6	13:32:12	60.5	28.9	13:33:31	58.7	29	13:30:43	61.6	29.1
2012-06-20	13:37:46	60.9	28.6	13:37:12	60.1	28.9	13:38:31	58.9	29	13:35:43	61.2	29.1
2012-06-20	13:42:46	61	28.6	13:42:12	60.6	28.9	13:43:31	59.3	29	13:40:43	61.1	29.1
2012-06-20	13:47:46	62.3	28.5	13:47:12	61.3	28.9	13:48:31	60.8	29	13:45:43	61.3	29.1
2012-06-20	13:52:46	62.9	28.5	13:52:12	61.9	28.9	13:53:31	61.3	28.9	13:50:43	62	29.1
2012-06-20	13:57:46	63.4	28.5	13:57:12	62.2	28.9	13:58:31	61.7	28.9	13:55:43	62.2	29
2012-06-20	14:02:46	64.6	28.5	14:02:12	62.8	28.9	14:03:31	61.7	28.9	14:00:43	62.8	29
2012-06-20	14:07:46	65	28.5	14:07:12	63.2	28.9	14:08:31	62.1	28.9	14:05:43	62.5	29
2012-06-20	14:12:46	67.1	28.5	14:12:12	63.4	28.9	14:13:31	62	28.9	14:10:43	62.5	29
2012-06-20	14:17:46	65.9	28.5	14:17:12	62.9	28.9	14:18:31	61.7	28.9	14:15:43	62.6	29
2012-06-20	14:22:46	65	28.5	14:22:12	62.8	28.9	14:23:31	61.6	28.9	14:20:43	62.2	28.9
2012-06-20	14:27:46	64.7	28.5	14:27:12	63.8	28.9	14:28:31	61.8	28.9	14:25:43	62.1	28.9
2012-06-20	14:32:46	64.6	28.5	14:32:12	64.4	28.9	14:33:31	62	28.8	14:30:43	62.3	28.9
2012-06-20	14:37:46	64.5	28.5	14:37:12	63.8	28.9	14:38:31	61.9	28.8	14:35:43	62.5	28.9
2012-06-20	14:42:46	64.4	28.5	14:42:12	63.4	28.9	14:43:31	61.9	28.8	14:40:43	62.2	28.9
2012-06-20	14:47:46	64.3	28.5	14:47:12	63.4	28.9	14:48:31	61.9	28.8	14:45:43	62.3	28.9
2012-06-20	14:52:46	64.2	28.5	14:52:12	63.2	28.8	14:53:31	61.9	28.8	14:50:43	63.3	28.9
2012-06-20	14:57:46	64.3	28.5	14:57:12	63.2	28.8	14:58:31	62.1	28.8	14:55:43	63.6	28.9
2012-06-20	15:02:46	64.6	28.5	15:02:12	63.5	28.8	15:03:31	62.4	28.8	15:00:43	63.4	28.9
2012-06-20	15:07:46	65	28.5	15:07:12	63.7	28.8	15:08:31	62.9	28.7	15:05:43	63.3	28.9
2012-06-20	15:12:46	65	28.4	15:12:12	63.7	28.8	15:13:31	62.9	28.7	15:10:43	63.5	28.9
2012-06-20	15:17:46	65.2	28.4	15:17:12	63.8	28.8	15:18:31	63.2	28.7	15:15:43	63.2	28.9
2012-06-20	15:22:46	65.2	28.4	15:22:12	63.7	28.8	15:23:31	63.2	28.7	15:20:43	63.2	28.9
2012-06-20	15:27:46	65.7	28.4	15:27:12	63.9	28.8	15:28:31	64.2	28.7	15:25:43	63.4	28.8
2012-06-20	15:32:46	64.8	28.4	15:32:12	63.6	28.8	15:33:31	64.4	28.7	15:30:43	63	28.8
2012-06-20	15:37:46	64.1	28.4	15:37:12	62.9	28.8	15:38:31	63.6	28.7	15:35:43	62.3	28.8
2012-06-20	15:42:46	63.9	28.3	15:42:12	62.4	28.7	15:43:31	63.9	28.7	15:40:43	61.5	28.8
2012-06-20	15:47:46	63.6	28.3	15:47:12	62.4	28.7	15:48:31	63.9	28.7	15:45:43	61.8	28.8
2012-06-20	15:52:46	63.3	28.3	15:52:12	62.1	28.7	15:53:31	62.9	28.7	15:50:43	61.7	28.8
2012-06-20	15:57:46	63.2	28.3	15:57:12	62.1	28.7	15:58:31	62.1	28.6	15:55:43	61.4	28.8
2012-06-20	16:02:46	63.2	28.3	16:02:12	61.9	28.6	16:03:31	61.8	28.6	16:00:43	61	28.7
2012-06-20	16:07:46	62.7	28.2	16:07:12	61.8	28.6	16:08:31	61.6	28.6	16:05:43	60.9	28.7
2012-06-20	16:12:46	62.6	28.2	16:12:12	61.6	28.6	16:13:31	61.3	28.5	16:10:43	61.3	28.7
2012-06-20	16:17:46	62.7	28.2	16:17:12	61.5	28.5	16:18:31	61	28.5	16:15:43	60.6	28.7
2012-06-20	16:22:46	63.2	28.2	16:22:12	61.7	28.5	16:23:31	60.8	28.5	16:20:43	60.6	28.6
2012-06-20	16:27:46	64	28.2	16:27:12	62.6	28.5	16:28:31	60.7	28.5	16:25:43	60.5	28.6
2012-06-20	16:32:46	63.5	28.2	16:32:12	62.5	28.5	16:33:31	60.6	28.5	16:30:43	60.2	28.6
2012-06-20	16:37:46	63.5	28.2	16:37:12	62	28.5	16:38:31	60.6	28.5	16:35:43	60	28.6
2012-06-20	16:42:46	63.1	28.1	16:42:12	61.9	28.5	16:43:31	60.7	28.5	16:40:43	60.1	28.6
2012-06-20	16:47:46	63.1	28.1	16:47:12	61.8	28.5	16:48:31	60.8	28.4	16:45:43	60.4	28.6
2012-06-20	16:52:46	62.9	28.1	16:52:12	61.8	28.5	16:53:31	60.9	28.4	16:50:43	60.7	28.6
2012-06-20	16:57:46	62.9	28.1	16:57:12	61.7	28.5	16:58:31	60.9	28.4	16:55:43	60.4	28.6
2012-06-20	17:02:46	62.6	28.1	17:02:12	61.5	28.5	17:03:31	61.3	28.4	17:00:43	60.5	28.5
2012-06-20	17:07:46	62.6	28.1	17:07:12	61.5	28.5	17:08:31	61.3	28.5	17:05:43	60.5	28.5
2012-06-20	17:12:46	61.3	28.1	17:12:12	60.6	28.5	17:13:31	60.2	28.5	17:10:43	59.8	28.5
2012-06-20	17:17:46	60.9	28.1	17:17:12	60.2	28.5	17:18:31	59.6	28.5	17:15:43	59.1	28.5
2012-06-20	17:22:46	60.4	28.1	17:22:12	59.8	28.5	17:23:31	59.4	28.5	17:20:43	59.1	28.5
2012-06-20	17:27:46	60.5	28.1	17:27:12	59.6	28.5	17:28:31	59.5	28.5	17:25:43	58.2	28.5
2012-06-20	17:32:46	60.5	28.1	17:32:12	59.5	28.5	17:33:31	59	28.5	17:30:43	58.8	28.5
2012-06-20	17:37:46	60.1	28.1	17:37:12	59.3	28.5	17:38:31	58.8	28.5	17:35:43	58.4	28.5
2012-06-20	17:42:46	59.8	28.1	17:42:12	58.7	28.5	17:43:31	57.8	28.4	17:40:43	58.2	28.5
2012-06-20	17:47:46	57.7	28.1	17:47:12	57.5	28.5	17:48:31	56.2	28.4	17:45:43	56.9	28.5
2012-06-20	17:52:46	56.9	28.1	17:52:12	56.5	28.5	17:53:31	55.7	28.4	17:50:43	55.6	28.5
2012-06-20	17:57:46	57	28.1	17:57:12	56.5	28.5	17:58:31	55.6	28.4	17:55:43	54.8	28.4
2012-06-20	18:02:46	57.1	28.1	18:02:12	56.3	28.4	18:03:31	55.7	28.3	18:00:43	55.4	28.4
2012-06-20	18:07:46	57.1	28	18:07:12	56.1	28.4	18:08:31	55.3	28.3	18:05:43	54.7	28.4
2012-06-20	18:12:46	57	28	18:12:12	55.9	28.4	18:13:31	54.9	28.3	18:10:43	54.6	28.4
2012-06-20	18:17:46	57.2	28	18:17:12	55.9	28.3	18:18:31	54.9	28.2	18:15:43	54.8	28.3
2012-06-20	18:22:46	56.6	28	18:22:12	56	28.3	18:23:31	54.5	28.2	18:20:43	54.7	28.3
2012-06-20	18:27:46	56.4	28	18:27:12	56.2	28.3	18:28:31	54.6	28.1	18:25:43	55.2	28.3
2012-06-20	18:32:46	56.3	27.9	18:32:12	56.2	28.3	18:33:31	54.5	28.1	18:30:43	55.2	28.2
2012-06-20	18:37:46	56.7	27.9	18:37:12	56.1	28.2	18:38:31	54.9	28.1	18:35:43	55.9	28.3
2012-06-20	18:42:46	56.3	27.8	18:42:12	56.1	28.2	18:43:31	54.6	28.1	18:40:43	55.4	28.2
2012-06-20	18:47:46	56	27.8	18:47:12	56.1	28.2	18:48:31	54.6	28.1	18:45:43	55.3	28.2
2012-06-20	18:52:46	56.6	27.8	18:52:12	56.1	28.1	18:53:31	54.9	28	18:50:43	55.3	28.2
2012-06-20	18:57:46	57.2	27.7	18:57:12	56.7	28.1	18:58:31	55.4	28	18:55:43	55.2	28.1
2012-06-20	19:02:46	57.2	27.7	19:02:12	56.8	28.1	19:03:31	55.6	28	19:00:43	55.8	28.1
2012-06-20	19:07:46	57.5	27.7	19:07:12	57.2	28	19:08:31	55.9	27.9	19:05:43	55.8	28.1
2012-06-20	19:12:46	58	27.7	19:12:12	57.5	28	19:13:31	56.7	27.9	19:10:43	56.2	28
2012-06-20	19:17:46	58.6	27.7	19:17:12	58.1	28	19:18:31	57.6	27.9	19:15:43	56.5	28
2012-06-20	19:22:46	59.5	27.7	19:22:12	58.6	27.9	19:23:31	58.2	27.9	19:20:43	57.2	28
2012-06-20	19:27:46	60.2	27.7	19:27:12	59.2	27.9	19:28:31	59.2	27.9	19:25:43	57.7	27.9
2012-06-20	19:32:46	60.7	27.7	19:32:12	59.6	27.9	19:33:31	59.6	27.9	19:30:43	58.3	27.9
2012-06-20	19:37:46	61.7	27.6	19:37:12	60.1	27.9	19:38:31	60.4	27.9	19:35:43	58.6	27.9
2012-06-20	19:42:46	61.5	27.7	19:42:12	60.4	27.9	19:43:31	60.3	27.9	19:40:43	59.3	27.9
2012-06-20	19:47:46	61.1	27.6	19:47:12	60.4	27.9	19:48:31	60.1	27.9	19:45:43	59.1	27.8
2012-06-20	19:52:46	61	27.6	19:52:12	60.5	27.8	19:53:31	60.1	27.8	19:50:43	59.3	27.8
2012-06-20	19:57:46	60.9	27.5	19:57:12	60.5	27.8	19:58:31	60.1	27.8	19:55:43	59.1	27.8
2012-06-20	20:02:46	60.8	27.5	20:02:12	60.6	27.8	20:03:31	59.9	27.7	20:00:43	59.1	27.8
2012-06-20	20:07:46	61.4	27.5	20:07:12	60.9	27.8	20:08:31	60.2	27.7	20:05:43	59.5	27.8
2012-06-20	20:12:46	61.4	27.5	20:12:12	61	27.7	20:13:31	60.3	27.7	20:10:43	59.8	27.7
2012-06-20	20:17:46	61.7	27.5	20:17:12	61.4	27.7	20:18:31	60.3	27.7	20:15:43	60	27.7
2012-06-20	20:22:46	61.4	27.5	20:22:12	61.2	27.7	20:23:31	60.2	27.7	20:20:43	59.9	27.7
2012-06-20	20:27:46	61.2	27.4	20:27:12	61.2	27.7	20:28:31	60.3	27.7	20:25:43	60	27.7
2012-06-20	20:32:46	61.7	27.4	20:32:12	61.4	27.7	20:33:31	60.6	27.6	20:30:43	60	27.7
2012-06-20	20:37:46	61.2	27.4	20:37:12	61.3	27.7	20:38:31	60.3	27.6	20:35:43	60.1	27.6
2012-06-20	20:42:46	60.4	27.4	20:42:12	60.7	27.7	20:43:31	59.7	27.6	20:40:43	59.5	27.6
2012-06-20	20:47:46	60	27.3	20:47:12	60.3	27.7	20:48:31	59.4	27.6	20:45:43	58.9	27.6
2012-06-20	20:52:46	59.9	27.3	20:52:12	60.1	27.7	20:53:31	59.4	27.6	20:50:43	58.6	27.6
2012-06-20	20:57:46	59.6	27.3	20:57:12	60.1	27.6	20:58:31	59.1	27.5	20:55:43	58.7	27.6
2012-06-20	21:02:46	59.4	27.3	21:02:12	60.2	27.7	21:03:31	58.7	27.5	21:00:43	58.7	27.6
2012-06-20	21:07:46	59.1	27.3	21:07:12	59.9	27.6	21:08:31	58.2	27.5	21:05:43	58.2	27.5
2012-06-20	21:12:46	58.7	27.3	21:12:12	59.4	27.6	21:13:31	57.9	27.5	21:10:43	57.8	27.5
2012-06-20	21:17:46	58.3	27.2	21:17:12	59	27.6	21:18:31	57.4	27.4	21:15:43	57.8	27.5
2012-06-20	21:22:46	58.3	27.2	21:22:12	58.7	27.5	21:23:31	57.5	27.4	21:20:43	57.4	27.5
2012-06-20	21:27:46	58.2	27.2	21:27:12	58.4	27.5	21:28:31	57.1	27.4	21:25:43	57.6	27.5
2012-06-20	21:32:46	58.2	27.1	21:32:12	58.4	27.5	21:33:31	57.2	27.3	21:30:43	57.5	27.4
2012-06-20	21:37:46	58.3	27.1	21:37:12	58.4	27.4	21:38:31	57.2	27.3	21:35:43	57	27.4
2012-06-20	21:42:46	58.6	27.1	21:42:12	58.7	27.4	21:43:31	57.5	27.3	21:40:43	57.3	27.4
2012-06-20	21:47:46	59.2	27.1	21:47:12	59.1	27.4	21:48:31	58.2	27.3	21:45:43	57.7	27.4
2012-06-20	21:52:46	59.6	27.1	21:52:12	59.4	27.3	21:53:31	58.3	27.3	21:50:43	58	27.4
2012-06-20	21:57:46	59.4	27.1	21:57:12	59.3	27.3	21:58:31	58.3	27.2	21:55:43	58	27.3
2012-06-20	22:02:46	59.6	27.1	22:02:12	59.5	27.3	22:03:31	58.5	27.2	22:00:43	58	27.3
2012-06-20	22:07:46	59.8	27.1	22:07:12	59.5	27.3	22:08:31	58.4	27.2	22:05:43	58.4	27.3
2012-06-20	22:12:46	59.8	27.1	22:12:12	59.6	27.3	22:13:31	58.4	27.2	22:10:43	58.2	27.2
2012-06-20	22:17:46	59.7	27	22:17:12	59.5	27.3	22:18:31	58.3	27.1	22:15:43	58.4	27.2
2012-06-20	22:22:46	59.5	27	22:22:12	59.3	27.3	22:23:31	58	27.1	22:20:43	57.9	27.2
2012-06-20	22:27:46	59.3	27	22:27:12	58.8	27.3	22:28:31	57.7	27.1	22:25:43	57.8	27.2
2012-06-20	22:32:46	59.3	27	22:32:12	59	27.2	22:33:31	57.6	27.1	22:30:43	57.5	27.2
2012-06-20	22:37:46	59.4	27.1	22:37:12	58.8	27.2	22:38:31	57.7	27.1	22:35:43	57.4	27.1
2012-06-20	22:42:46	61.4	27.1	22:42:12	59	27.2	22:43:31	58	27.1	22:40:43	57.6	27.1
2012-06-20	22:47:46	61.5	27.1	22:47:12	59.3	27.2	22:48:31	58.3	27.1	22:45:43	57.8	27.1
2012-06-20	22:52:46	61.3	27	22:52:12	59.3	27.1	22:53:31	58.3	27	22:50:43	58.1	27.1
2012-06-20	22:57:46	61.2	26.9	22:57:12	59.4	27.1	22:58:31	58.5	27	22:55:43	58	27
2012-06-20	23:02:46	60.8	26.9	23:02:12	59.5	27.1	23:03:31	58.5	27	23:00:43	58.3	27
2012-06-20	23:07:46	60.6	26.9	23:07:12	59.4	27.1	23:08:31	58.6	26.9	23:05:43	58.2	27
2012-06-20	23:12:46	60.7	26.9	23:12:12	59.7	27.1	23:13:31	58.7	26.9	23:10:43	58.2	27
2012-06-20	23:17:46	60.6	26.8	23:17:12	59.7	27.1	23:18:31	58.7	26.9	23:15:43	58.7	27
2012-06-20	23:22:46	60.7	26.8	23:22:12	59.8	27	23:23:31	58.8	26.9	23:20:43	58.6	27
2012-06-20	23:27:46	60.7	26.7	23:27:12	59.8	27	23:28:31	58.8	26.9	23:25:43	58.8	26.9
2012-06-20	23:32:46	60.8	26.7	23:32:12	59.9	27	23:33:31	59	26.9	23:30:43	58.9	26.9
2012-06-20	23:37:46	60.8	26.7	23:37:12	60	26.9	23:38:31	59	26.9	23:35:43	59.6	26.9
2012-06-20	23:42:46	60.6	26.7	23:42:12	59.8	26.9	23:43:31	58.8	26.8	23:40:43	59.2	26.9
2012-06-20	23:47:46	60.4	26.7	23:47:12	59.8	26.9	23:48:31	58.6	26.8	23:45:43	59.2	26.9
2012-06-20	23:52:46	60	26.7	23:52:12	59.6	26.9	23:53:31	58.4	26.8	23:50:43	58.8	26.9
2012-06-21	23:57:46	60	26.6	23:57:12	59.4	26.9	23:58:31	58.3	26.8	23:55:43	58.6	26.8
2012-06-21	00:02:46	59.9	26.6	00:02:12	59.3	26.9	00:03:31	58.5	26.8	00:00:43	58.4	26.8
2012-06-21	00:07:46	60.1	26.6	00:07:12	59.6	26.9	00:08:31	59.1	26.8	00:05:43	58.6	26.8
2012-06-21	00:12:46	59.9	26.6	00:12:12	59.6	26.9	00:13:31	59.2	26.8	00:10:43	58.4	26.8
2012-06-21	00:17:46	59.8	26.5	00:17:12	59.6	26.9	00:18:31	59	26.7	00:15:43	58.5	26.7
2012-06-21	00:22:46	59.8	26.6	00:22:12	59.5	26.9	00:23:31	58.7	26.7	00:20:43	58.3	26.7
2012-06-21	00:27:46	59.7	26.5	00:27:12	59.4	26.8	00:28:31	58.7	26.7	00:25:43	58.4	26.7
2012-06-21	00:32:46	59.5	26.5	00:32:12	59.4	26.8	00:33:31	58.5	26.7	00:30:43	58.2	26.6
2012-06-21	00:37:46	59.5	26.5	00:37:12	59.3	26.8	00:38:31	58.3	26.6	00:35:43	58.1	26.6
2012-06-21	00:42:46	59.5	26.5	00:42:12	59.2	26.8	00:43:31	58.3	26.6	00:40:43	58.3	26.6
2012-06-21	00:47:46	59.4	26.5	00:47:12	59.1	26.7	00:48:31	58.2	26.6	00:45:43	58.1	26.6
2012-06-21	00:52:46	59.4	26.5	00:52:12	59.2	26.7	00:53:31	58.1	26.6	00:50:43	58.5	26.6
2012-06-21	00:57:46	59.4	26.5	00:57:12	59.1	26.7	00:58:31	58.1	26.5	00:55:43	58.3	26.6
2012-06-21	01:02:46	59.4	26.4	01:02:12	59.1	26.7	01:03:31	58.2	26.5	01:00:43	58.3	26.6
2012-06-21	01:07:46	59.2	26.4	01:07:12	59.2	26.7	01:08:31	58.2	26.5	01:05:43	58.3	26.5
2012-06-21	01:12:46	59	26.4	01:12:12	58.8	26.7	01:13:31	57.9	26.5	01:10:43	58.3	26.5
2012-06-21	01:17:46	58.7	26.4	01:17:12	58.6	26.7	01:18:31	57.6	26.5	01:15:43	57.7	26.5
2012-06-21	01:22:46	58.5	26.4	01:22:12	58.6	26.6	01:23:31	57.5	26.5	01:20:43	57.5	26.4
2012-06-21	01:27:46	58.2	26.3	01:27:12	58.4	26.6	01:28:31	57.1	26.5	01:25:43	57.6	26.4
2012-06-21	01:32:46	58.3	26.3	01:32:12	58.3	26.6	01:33:31	57.1	26.4	01:30:43	57.2	26.4
2012-06-21	01:37:46	58.2	26.3	01:37:12	58.1	26.6	01:38:31	57	26.4	01:35:43	57.3	26.4
2012-06-21	01:42:46	58.1	26.3	01:42:12	58	26.6	01:43:31	56.9	26.4	01:40:43	57	26.4
2012-06-21	01:47:46	58.1	26.2	01:47:12	57.9	26.6	01:48:31	56.8	26.3	01:45:43	57	26.3
2012-06-21	01:52:46	58	26.3	01:52:12	57.8	26.5	01:53:31	56.8	26.3	01:50:43	57.1	26.3
2012-06-21	01:57:46	58.2	26.2	01:57:12	58	26.5	01:58:31	57	26.3	01:55:43	57.4	26.3
2012-06-21	02:02:46	58.4	26.2	02:02:12	58.2	26.5	02:03:31	57	26.3	02:00:43	57.5	26.3
2012-06-21	02:07:46	58.4	26.1	02:07:12	58.2	26.5	02:08:31	57.1	26.3	02:05:43	57.8	26.3
2012-06-21	02:12:46	58.7	26.2	02:12:12	58.4	26.4	02:13:31	57.1	26.3	02:10:43	57.8	26.2
2012-06-21	02:17:46	58.9	26.2	02:17:12	58.5	26.4	02:18:31	57.5	26.2	02:15:43	57.8	26.2
2012-06-21	02:22:46	58.8	26.2	02:22:12	58.5	26.4	02:23:31	58	26.2	02:20:43	57.9	26.2
2012-06-21	02:27:46	58.8	26.2	02:27:12	58.7	26.3	02:28:31	58.4	26.2	02:25:43	58.1	26.2
2012-06-21	02:32:46	58.7	26.2	02:32:12	58.8	26.3	02:33:31	58.7	26.2	02:30:43	58	26.1
2012-06-21	02:37:46	58.7	26.1	02:37:12	59	26.3	02:38:31	58.8	26.3	02:35:43	58.2	26.1
2012-06-21	02:42:46	58.6	26.1	02:42:12	58.8	26.3	02:43:31	58.7	26.2	02:40:43	58.2	26.1
2012-06-21	02:47:46	58.6	26.1	02:47:12	58.6	26.3	02:48:31	58.6	26.2	02:45:43	58	26.1
2012-06-21	02:52:46	58.6	26.1	02:52:12	58.5	26.3	02:53:31	58.5	26.2	02:50:43	58	26
2012-06-21	02:57:46	60.5	26.1	02:57:12	58.3	26.3	02:58:31	58.2	26.1	02:55:43	57.9	26
2012-06-21	03:02:46	60.3	26.1	03:02:12	58.3	26.3	03:03:31	58	26.1	03:00:43	57.6	26
2012-06-21	03:07:46	59.7	26.1	03:07:12	58.1	26.2	03:08:31	57.6	26.1	03:05:43	57.6	26
2012-06-21	03:12:46	59.2	26.1	03:12:12	57.9	26.2	03:13:31	57.6	26.1	03:10:43	57.7	26
2012-06-21	03:17:46	58.9	26.1	03:17:12	57.8	26.2	03:18:31	57.3	26.1	03:15:43	57.7	26
2012-06-21	03:22:46	59.9	26.1	03:22:12	57.7	26.2	03:23:31	57.2	26	03:20:43	57.4	26
2012-06-21	03:27:46	59.3	26	03:27:12	57.6	26.2	03:28:31	57.3	26	03:25:43	57.3	26
2012-06-21	03:32:46	59	26	03:32:12	57.5	26.1	03:33:31	57.1	26	03:30:43	57.1	25.9
2012-06-21	03:37:46	58.7	25.9	03:37:12	57.4	26.1	03:38:31	57	25.9	03:35:43	57	25.9
2012-06-21	03:42:46	58.5	25.9	03:42:12	57.3	26.1	03:43:31	56.8	25.9	03:40:43	57	25.9
2012-06-21	03:47:46	58.3	25.9	03:47:12	57.2	26.1	03:48:31	56.5	25.9	03:45:43	56.8	25.8
2012-06-21	03:52:46	58.1	25.9	03:52:12	57.2	26.1	03:53:31	56.5	25.9	03:50:43	56.8	25.8
2012-06-21	03:57:46	58	25.8	03:57:12	57.1	26.1	03:58:31	56.4	25.9	03:55:43	56.6	25.8
2012-06-21	04:02:46	57.9	25.8	04:02:12	57	26.1	04:03:31	56.3	25.9	04:00:43	56.6	25.8
2012-06-21	04:07:46	57.7	25.8	04:07:12	57.1	26.1	04:08:31	56.2	25.8	04:05:43	56.5	25.8
2012-06-21	04:12:46	57.7	25.8	04:12:12	57.7	26.1	04:13:31	56.1	25.8	04:10:43	56.5	25.8
2012-06-21	04:17:46	57.8	25.7	04:17:12	57.8	26.1	04:18:31	56.1	25.8	04:15:43	56.3	25.8
2012-06-21	04:22:46	57.8	25.7	04:22:12	57.8	26.1	04:23:31	56.2	25.7	04:20:43	56.6	25.7
2012-06-21	04:27:46	57.9	25.7	04:27:12	57.6	26.1	04:28:31	56.1	25.7	04:25:43	56.4	25.7
2012-06-21	04:32:46	57.7	25.7	04:32:12	57.3	26.1	04:33:31	56.1	25.7	04:30:43	56.4	25.7
2012-06-21	04:37:46	57.7	25.7	04:37:12	57	26.1	04:38:31	56.1	25.7	04:35:43	56.4	25.6
2012-06-21	04:42:46	57.8	25.7	04:42:12	57.2	26	04:43:31	56.8	25.7	04:40:43	56.2	25.6
2012-06-21	04:47:46	57.7	25.7	04:47:12	57.1	26	04:48:31	57	25.7	04:45:43	56.3	25.6
2012-06-21	04:52:46	57.8	25.7	04:52:12	57	25.9	04:53:31	56.8	25.7	04:50:43	56.4	25.6
2012-06-21	04:57:46	57.7	25.7	04:57:12	56.9	25.9	04:58:31	56.8	25.7	04:55:43	56.3	25.6
2012-06-21	05:02:46	57.9	25.7	05:02:12	56.8	25.9	05:03:31	56.8	25.7	05:00:43	56.6	25.6
2012-06-21	05:07:46	57.8	25.7	05:07:12	56.9	25.8	05:08:31	56.7	25.7	05:05:43	56.7	25.6
2012-06-21	05:12:46	58.1	25.7	05:12:12	56.8	25.8	05:13:31	56.7	25.7	05:10:43	56.6	25.6
2012-06-21	05:17:46	57.9	25.7	05:17:12	56.7	25.8	05:18:31	56.9	25.7	05:15:43	57	25.5
2012-06-21	05:22:46	58	25.7	05:22:12	56.7	25.8	05:23:31	57.1	25.7	05:20:43	57.2	25.6
2012-06-21	05:27:46	57.6	25.7	05:27:12	56.6	25.8	05:28:31	56.9	25.7	05:25:43	57.2	25.6
2012-06-21	05:32:46	57.3	25.7	05:32:12	56.3	25.8	05:33:31	56.4	25.7	05:30:43	57	25.5
2012-06-21	05:37:46	57.1	25.7	05:37:12	56.1	25.8	05:38:31	56.5	25.7	05:35:43	57.1	25.6
2012-06-21	05:42:46	56.5	25.7	05:42:12	55.9	25.8	05:43:31	56.1	25.6	05:40:43	56.4	25.5
2012-06-21	05:47:46	56.1	25.6	05:47:12	56	25.8	05:48:31	55.7	25.6	05:45:43	56.3	25.5
2012-06-21	05:52:46	55.8	25.6	05:52:12	56.1	25.8	05:53:31	55.7	25.6	05:50:43	56.3	25.5
2012-06-21	05:57:46	55.7	25.5	05:57:12	56.1	25.8	05:58:31	56.3	25.6	05:55:43	56.4	25.5
2012-06-21	06:02:46	55.4	25.5	06:02:12	56.8	25.9	06:03:31	56.7	25.7	06:00:43	56.4	25.4
2012-06-21	06:07:46	55.2	25.4	06:07:12	57.1	25.9	06:08:31	55.9	25.6	06:05:43	56.9	25.5
2012-06-21	06:12:46	54.9	25.4	06:12:12	57.4	25.9	06:13:31	55.4	25.6	06:10:43	56.6	25.5
2012-06-21	06:17:46	54.6	25.4	06:17:12	57.4	25.9	06:18:31	54.5	25.5	06:15:43	55.6	25.5
2012-06-21	06:22:46	54.3	25.4	06:22:12	57.6	25.9	06:23:31	54.2	25.5	06:20:43	54.9	25.4
2012-06-21	06:27:46	54.2	25.3	06:27:12	57.1	25.9	06:28:31	54	25.5	06:25:43	54.7	25.4
2012-06-21	06:32:46	54	25.3	06:32:12	56.6	25.9	06:33:31	53.6	25.5	06:30:43	54	25.4
2012-06-21	06:37:46	54	25.3	06:37:12	56.3	25.9	06:38:31	53.1	25.5	06:35:43	53.8	25.4
2012-06-21	06:42:46	53.8	25.3	06:42:12	55.7	25.8	06:43:31	53	25.4	06:40:43	53.7	25.4
2012-06-21	06:47:46	53.7	25.3	06:47:12	55.8	25.8	06:48:31	53.1	25.4	06:45:43	53.5	25.4
2012-06-21	06:52:46	53.5	25.3	06:52:12	56.1	25.8	06:53:31	53	25.4	06:50:43	53.4	25.3
2012-06-21	06:57:46	53.6	25.3	06:57:12	56.1	25.8	06:58:31	53.5	25.4	06:55:43	53	25.3
2012-06-21	07:02:46	53.6	25.4	07:02:12	56.3	25.8	07:03:31	53.3	25.5	07:00:43	52.8	25.3
2012-06-21	07:07:46	58.1	25.4	07:07:12	55.8	25.8	07:08:31	53	25.5	07:05:43	52.6	25.3
2012-06-21	07:12:46	64	25.4	07:12:12	55.3	25.8	07:13:31	52.9	25.5	07:10:43	52.6	25.3
2012-06-21	07:17:46	63.7	25.3	07:17:12	73.4	25.8	07:18:31	53.5	25.5	07:15:43	52.7	25.3
2012-06-21	07:22:46	62.3	25.3	07:22:12	72.3	26.1	07:23:31	54.1	25.5	07:20:43	52.5	25.2
2012-06-21	07:27:46	63.6	25.3	07:27:12	69.7	26.1	07:28:31	55.5	25.6	07:25:43	52.3	25.3
2012-06-21	07:32:46	62.6	25.3	07:32:12	67.1	26	07:33:31	56.2	25.6	07:30:43	52.3	25.3
2012-06-21	07:37:46	63.2	25.3	07:37:12	65	25.9	07:38:31	56.1	25.6	07:35:43	52.4	25.3
2012-06-21	07:42:46	62.2	25.4	07:42:12	63.2	25.9	07:43:31	57	25.6	07:40:43	54	25.3
2012-06-21	07:47:46	61.9	25.5	07:47:12	62.3	25.9	07:48:31	56.6	25.6	07:45:43	53.7	25.4
2012-06-21	07:52:46	62.4	25.6	07:52:12	61.9	25.8	07:53:31	56.8	25.6	07:50:43	54.1	25.4
2012-06-21	07:57:46	61.7	25.6	07:57:12	61.5	25.8	07:58:31	57.2	25.7	07:55:43	53.3	25.4
2012-06-21	08:02:46	63.1	25.6	08:02:12	60.6	25.8	08:03:31	56.7	25.7	08:00:43	53.8	25.4
2012-06-21	08:07:46	62	25.7	08:07:12	60	25.8	08:08:31	57.6	25.7	08:05:43	54.2	25.4
2012-06-21	08:12:46	60.2	25.7	08:12:12	60	25.8	08:13:31	58.1	25.7	08:10:43	54.1	25.4
2012-06-21	08:17:46	61.8	25.6	08:17:12	60.3	25.8	08:18:31	58	25.7	08:15:43	53.5	25.4
2012-06-21	08:22:46	61.7	25.6	08:22:12	60.2	25.8	08:23:31	57.9	25.7	08:20:43	53.3	25.4
2012-06-21	08:27:46	60.6	25.5	08:27:12	61.7	25.9	08:28:31	57.3	25.7	08:25:43	53.3	25.4
2012-06-21	08:32:46	61.3	25.5	08:32:12	63	26	08:33:31	56.3	25.7	08:30:43	54.4	25.4
2012-06-21	08:37:46	60.5	25.4	08:37:12	62.3	26	08:38:31	56	25.7	08:35:43	56.5	25.4
2012-06-21	08:42:46	60.5	25.4	08:42:12	63.4	26.1	08:43:31	55.4	25.6	08:40:43	57.3	25.5
2012-06-21	08:47:46	60.3	25.4	08:47:12	64.6	26.2	08:48:31	55.2	25.5	08:45:43	57.7	25.5
2012-06-21	08:52:46	60.5	25.4	08:52:12	63.7	26.3	08:53:31	55	25.5	08:50:43	58.3	25.6
2012-06-21	08:57:46	61.2	25.3	08:57:12	63.3	26.4	08:58:31	54.7	25.5	08:55:43	59.2	25.6
2012-06-21	09:02:46	60.1	25.3	09:02:12	63.5	26.4	09:03:31	54.9	25.5	09:00:43	59.3	25.6
2012-06-21	09:07:46	60.3	25.4	09:07:12	63	26.5	09:08:31	55	25.5	09:05:43	58.7	25.6
2012-06-21	09:12:46	60	25.3	09:12:12	60.7	26.4	09:13:31	54.8	25.5	09:10:43	58.9	25.6
2012-06-21	09:17:46	60.3	25.3	09:17:12	61	26.3	09:18:31	54.9	25.5	09:15:43	84.4	25.7
2012-06-21	09:22:46	60.5	25.3	09:22:12	61.5	26.3	09:23:31	55	25.5	09:20:43	74.4	25.8
2012-06-21	09:27:46	62.1	25.4	09:27:12	61.1	26.2	09:28:31	87.2	25.6	09:25:43	71	25.8
2012-06-21	09:32:46	61.5	25.5	09:32:12	60.8	26.1	09:33:31	85.8	25.9	09:30:43	68.5	25.7
2012-06-21	09:37:46	59.6	25.4	09:37:12	59.9	26.1	09:38:31	79.1	26	09:35:43	65.8	25.7
2012-06-21	09:42:46	59.3	25.4	09:42:12	59.4	26	09:43:31	72	25.9	09:40:43	63.3	25.7
2012-06-21	09:47:46	58.6	25.3	09:47:12	59.4	26	09:48:31	68.3	25.9	09:45:43	62.1	25.6
2012-06-21	09:52:46	59.2	25.3	09:52:12	59	25.9	09:53:31	65.9	25.8	09:50:43	61.9	25.6
2012-06-21	09:57:46	59.4	25.3	09:57:12	58.5	25.9	09:58:31	64.2	25.8	09:55:43	62.8	25.6
2012-06-21	10:02:46	59.6	25.4	10:02:12	58.4	25.9	10:03:31	63	25.7	10:00:43	62.2	25.6
2012-06-21	10:07:46	59.1	25.4	10:07:12	58.2	25.9	10:08:31	62.2	25.7	10:05:43	62	25.6
2012-06-21	10:12:46	58.7	25.4	10:12:12	57.4	25.8	10:13:31	61.2	25.7	10:10:43	63.2	25.6
2012-06-21	10:17:46	58.3	25.4	10:17:12	57.1	25.8	10:18:31	60.4	25.7	10:15:43	62.3	25.6
2012-06-21	10:22:46	59	25.5	10:22:12	56.8	25.8	10:23:31	59.8	25.7	10:20:43	61.8	25.6
2012-06-21	10:27:46	58	25.5	10:27:12	56.4	25.8	10:28:31	58.7	25.7	10:25:43	60.7	25.6
2012-06-21	10:32:46	57.6	25.5	10:32:12	55.5	25.8	10:33:31	58.3	25.7	10:30:43	59.9	25.6
2012-06-21	10:37:46	57.6	25.5	10:37:12	56.2	25.8	10:38:31	58.3	25.7	10:35:43	59.9	25.6
2012-06-21	10:42:46	57.2	25.5	10:42:12	56.5	25.8	10:43:31	58.1	25.7	10:40:43	60.9	25.5
2012-06-21	10:47:46	57	25.5	10:47:12	56.2	25.9	10:48:31	57.7	25.7	10:45:43	59.8	25.6
2012-06-21	10:52:46	56.6	25.5	10:52:12	55.7	25.9	10:53:31	57.1	25.7	10:50:43	59.8	25.6
2012-06-21	10:57:46	56.2	25.5	10:57:12	55.5	25.9	10:58:31	56.9	25.7	10:55:43	58.7	25.6
2012-06-21	11:02:46	56	25.5	11:02:12	55.5	26	11:03:31	56.4	25.7	11:00:43	59.7	25.6
2012-06-21	11:07:46	56.1	25.6	11:07:12	55.9	26	11:08:31	56.4	25.7	11:05:43	58.5	25.6
2012-06-21	11:12:46	55.4	25.6	11:12:12	55.4	26	11:13:31	55.9	25.7	11:10:43	60.5	25.6
2012-06-21	11:17:46	55.6	25.7	11:17:12	55.4	26	11:18:31	56	25.7	11:15:43	59	25.6
2012-06-21	11:22:46	56.1	25.7	11:22:12	55.7	26	11:23:31	55.9	25.7	11:20:43	59.3	25.6
2012-06-21	11:27:46	55.4	25.7	11:27:12	55.7	26.1	11:28:31	55.8	25.7	11:25:43	58.3	25.6
2012-06-21	11:32:46	54.9	25.7	11:32:12	55.2	26.1	11:33:31	55.7	25.8	11:30:43	57.7	25.6
2012-06-21	11:37:46	54.7	25.7	11:37:12	54.5	26.1	11:38:31	55.6	25.8	11:35:43	58.6	25.6
2012-06-21	11:42:46	54.9	25.7	11:42:12	53.8	26.1	11:43:31	55	25.8	11:40:43	57.5	25.6
2012-06-21	11:47:46	54	25.7	11:47:12	53.1	26.1	11:48:31	54.6	25.8	11:45:43	56.9	25.6
2012-06-21	11:52:46	55.9	25.7	11:52:12	53.3	26.1	11:53:31	55.1	25.8	11:50:43	55.6	25.6
2012-06-21	11:57:46	55.6	25.7	11:57:12	53.9	26.1	11:58:31	55.1	25.8	11:55:43	56.7	25.7
2012-06-21	12:02:46	55.2	25.7	12:02:12	53.7	26.1	12:03:31	54.5	25.8	12:00:43	59.6	25.7
2012-06-21	12:07:46	53.5	25.7	12:07:12	52.9	26.1	12:08:31	53.6	25.8	12:05:43	58.5	25.7
2012-06-21	12:12:46	54	25.7	12:12:12	52.6	26.1	12:13:31	54	25.8	12:10:43	58.2	25.7
2012-06-21	12:17:46	53.9	25.7	12:17:12	52.6	26.1	12:18:31	53.8	25.9	12:15:43	57.5	25.8
2012-06-21	12:22:46	53.9	25.7	12:22:12	52.3	26.1	12:23:31	53.5	25.8	12:20:43	58	25.8
2012-06-21	12:27:46	53.1	25.7	12:27:12	52.2	26.1	12:28:31	53.1	25.9	12:25:43	57.8	25.8
2012-06-21	12:32:46	52.3	25.7	12:32:12	51.3	26.1	12:33:31	52.4	25.9	12:30:43	55.6	25.8
2012-06-21	12:37:46	50.7	25.7	12:37:12	50.6	26.1	12:38:31	51.6	25.9	12:35:43	55.4	25.8
2012-06-21	12:42:46	51.2	25.7	12:42:12	50.2	26.2	12:43:31	51.7	25.9	12:40:43	54.6	25.8
2012-06-21	12:47:46	51.1	25.8	12:47:12	50.2	26.2	12:48:31	51.5	25.9	12:45:43	55.7	25.8
2012-06-21	12:52:46	50.5	25.7	12:52:12	49.9	26.2	12:53:31	51.4	25.9	12:50:43	54	25.8
2012-06-21	12:57:46	49.9	25.7	12:57:12	49.5	26.2	12:58:31	50.7	25.9	12:55:43	53.7	25.8
2012-06-21	13:02:46	49.3	25.8	13:02:12	49.1	26.2	13:03:31	50.1	25.9	13:00:43	52.8	25.8
2012-06-21	13:07:46	49	25.8	13:07:12	48.9	26.3	13:08:31	49.9	26	13:05:43	52.1	25.9
2012-06-21	13:12:46	49	25.9	13:12:12	48.7	26.3	13:13:31	49.9	26	13:10:43	52.2	25.8
2012-06-21	13:17:46	50.7	25.9	13:17:12	48.4	26.3	13:18:31	49	26	13:15:43	52	25.9
2012-06-21	13:22:46	51.6	26	13:22:12	48.7	26.3	13:23:31	49.5	26	13:20:43	51.4	25.9
2012-06-21	13:27:46	52.1	26.1	13:27:12	48.7	26.3	13:28:31	52.8	26.1	13:25:43	53.1	25.9
2012-06-21	13:32:46	51.6	26.1	13:32:12	51.8	26.4	13:33:31	53.2	26.1	13:30:43	52.9	26
2012-06-21	13:37:46	50.6	26.1	13:37:12	53.8	26.5	13:38:31	52.1	26.1	13:35:43	52.9	26
2012-06-21	13:42:46	49.8	26.1	13:42:12	53.7	26.5	13:43:31	52	26.1	13:40:43	52.3	26
2012-06-21	13:47:46	51.6	26.1	13:47:12	54.2	26.6	13:48:31	52.7	26.2	13:45:43	53.6	26
2012-06-21	13:52:46	53.3	26.1	13:52:12	53.9	26.6	13:53:31	53.1	26.2	13:50:43	52.9	26.1
2012-06-21	13:57:46	52	26.2	13:57:12	53.2	26.7	13:58:31	52.3	26.2	13:55:43	54.1	26.1
2012-06-21	14:02:46	52.2	26.3	14:02:12	53.3	26.7	14:03:31	53	26.3	14:00:43	54	26.1
2012-06-21	14:07:46	51.3	26.3	14:07:12	54.7	26.7	14:08:31	52.3	26.3	14:05:43	53.6	26.1
2012-06-21	14:12:46	49.7	26.3	14:12:12	53.5	26.7	14:13:31	51.2	26.3	14:10:43	53.4	26.1
2012-06-21	14:17:46	49.4	26.3	14:17:12	52.9	26.8	14:18:31	50.5	26.3	14:15:43	53.7	26.2
2012-06-21	14:22:46	48.8	26.3	14:22:12	53.3	26.8	14:23:31	50.3	26.3	14:20:43	54.1	26.2
2012-06-21	14:27:46	49.2	26.3	14:27:12	52.5	26.8	14:28:31	49.7	26.3	14:25:43	52.4	26.2
2012-06-21	14:32:46	51	26.3	14:32:12	51.9	26.7	14:33:31	50.2	26.3	14:30:43	53	26.2
2012-06-21	14:37:46	51.8	26.3	14:37:12	52.4	26.7	14:38:31	50.4	26.3	14:35:43	52.2	26.2
2012-06-21	14:42:46	51.3	26.3	14:42:12	50.8	26.7	14:43:31	50.2	26.3	14:40:43	52.9	26.2
2012-06-21	14:47:46	50.9	26.3	14:47:12	50.5	26.6	14:48:31	49.9	26.3	14:45:43	53.4	26.2
2012-06-21	14:52:46	50.1	26.3	14:52:12	50	26.6	14:53:31	49.2	26.3	14:50:43	53.4	26.2
2012-06-21	14:57:46	49.4	26.3	14:57:12	50.2	26.6	14:58:31	48.8	26.3	14:55:43	52.8	26.2
2012-06-21	15:02:46	49.2	26.3	15:02:12	49.4	26.6	15:03:31	48.3	26.3	15:00:43	52.4	26.2
2012-06-21	15:07:46	47.9	26.3	15:07:12	49	26.6	15:08:31	47.8	26.3	15:05:43	51.8	26.2
2012-06-21	15:12:46	47.4	26.3	15:12:12	48.6	26.7	15:13:31	47.6	26.3	15:10:43	51.2	26.2
2012-06-21	15:17:46	47.2	26.3	15:17:12	48.4	26.7	15:18:31	47.5	26.3	15:15:43	51.2	26.2
2012-06-21	15:22:46	47.8	26.3	15:22:12	48.3	26.7	15:23:31	47.9	26.3	15:20:43	51.1	26.2
2012-06-21	15:27:46	47.6	26.4	15:27:12	48.5	26.7	15:28:31	48.1	26.3	15:25:43	51	26.2
2012-06-21	15:32:46	47.4	26.4	15:32:12	48.4	26.7	15:33:31	48.3	26.4	15:30:43	51	26.2
2012-06-21	15:37:46	46.8	26.5	15:37:12	47.4	26.7	15:38:31	48.2	26.4	15:35:43	50.6	26.2
2012-06-21	15:42:46	46.7	26.5	15:42:12	47.3	26.8	15:43:31	48.8	26.5	15:40:43	49.5	26.2
2012-06-21	15:47:46	46	26.5	15:47:12	46.6	26.8	15:48:31	48.5	26.5	15:45:43	49.3	26.2
2012-06-21	15:52:46	45.9	26.5	15:52:12	46.6	26.8	15:53:31	48.6	26.5	15:50:43	49	26.2
2012-06-21	15:57:46	45.7	26.6	15:57:12	46.8	26.9	15:58:31	47.9	26.5	15:55:43	48.2	26.2
2012-06-21	16:02:46	45.2	26.6	16:02:12	46.1	26.9	16:03:31	47.2	26.5	16:00:43	48.3	26.3
2012-06-21	16:07:46	44.9	26.6	16:07:12	45.5	26.9	16:08:31	46.6	26.5	16:05:43	48.1	26.3
2012-06-21	16:12:46	44.9	26.6	16:12:12	45.5	26.9	16:13:31	46.8	26.5	16:10:43	47.1	26.3
2012-06-21	16:17:46	45.3	26.7	16:17:12	45.8	26.9	16:18:31	47	26.5	16:15:43	47.4	26.3
2012-06-21	16:22:46	45.5	26.7	16:22:12	46	27	16:23:31	47.1	26.6	16:20:43	47.7	26.4
2012-06-21	16:27:46	44.8	26.7	16:27:12	45.6	27	16:28:31	46.6	26.6	16:25:43	47.3	26.4
2012-06-21	16:32:46	44.8	26.7	16:32:12	45.3	27	16:33:31	46.3	26.6	16:30:43	46.6	26.4
2012-06-21	16:37:46	44.9	26.8	16:37:12	45.5	27.1	16:38:31	46.3	26.6	16:35:43	46.9	26.4
2012-06-21	16:42:46	45.5	26.7	16:42:12	46.4	27.1	16:43:31	46.5	26.7	16:40:43	46.8	26.4
2012-06-21	16:47:46	45.5	26.8	16:47:12	47	27.1	16:48:31	47.7	26.7	16:45:43	47	26.5
2012-06-21	16:52:46	45.3	26.8	16:52:12	46.5	27.2	16:53:31	47.9	26.7	16:50:43	46.6	26.4
2012-06-21	16:57:46	45.9	26.9	16:57:12	46.1	27.2	16:58:31	48	26.7	16:55:43	46.5	26.5
2012-06-21	17:02:46	46.1	26.9	17:02:12	45.7	27.2	17:03:31	47.5	26.8	17:00:43	46	26.5
2012-06-21	17:07:46	45.7	26.9	17:07:12	45.3	27.2	17:08:31	47	26.8	17:05:43	45.8	26.5
2012-06-21	17:12:46	45.5	27	17:12:12	45	27.2	17:13:31	46.5	26.8	17:10:43	45.8	26.6
2012-06-21	17:17:46	45.6	26.9	17:17:12	44.9	27.2	17:18:31	46.3	26.8	17:15:43	45.8	26.6
2012-06-21	17:22:46	45.5	27	17:22:12	45	27.2	17:23:31	45.8	26.8	17:20:43	45.7	26.6
2012-06-21	17:27:46	45.7	27	17:27:12	45	27.2	17:28:31	45.9	26.8	17:25:43	45.3	26.6
2012-06-21	17:32:46	45.2	27	17:32:12	44.9	27.2	17:33:31	45.5	26.8	17:30:43	46.4	26.6
2012-06-21	17:37:46	45.1	27	17:37:12	44.7	27.3	17:38:31	45.1	26.9	17:35:43	47.8	26.6
2012-06-21	17:42:46	44.9	27	17:42:12	44.1	27.3	17:43:31	44.8	26.9	17:40:43	47.4	26.7
2012-06-21	17:47:46	44.7	27.1	17:47:12	44.3	27.3	17:48:31	44.8	26.9	17:45:43	47.1	26.7
2012-06-21	17:52:46	44.9	27.1	17:52:12	44.2	27.3	17:53:31	45	26.9	17:50:43	46.9	26.7
2012-06-21	17:57:46	45.1	27.1	17:57:12	44.5	27.3	17:58:31	45.2	26.9	17:55:43	46.6	26.7
2012-06-21	18:02:46	44.2	27.1	18:02:12	44.1	27.4	18:03:31	44.7	27	18:00:43	46.7	26.8
2012-06-21	18:07:46	44.6	27.2	18:07:12	44.1	27.4	18:08:31	44.4	27	18:05:43	46.3	26.8
2012-06-21	18:12:46	46.4	27.2	18:12:12	43.7	27.5	18:13:31	45	27.1	18:10:43	45.8	26.8
2012-06-21	18:17:46	45.5	27.3	18:17:12	43.5	27.5	18:18:31	45.2	27.1	18:15:43	45.3	26.8
2012-06-21	18:22:46	45.4	27.3	18:22:12	43.5	27.5	18:23:31	45.7	27.1	18:20:43	45	26.8
2012-06-21	18:27:46	45.1	27.3	18:27:12	43.8	27.5	18:28:31	45.9	27.1	18:25:43	45.2	26.8
2012-06-21	18:32:46	45.1	27.3	18:32:12	44.2	27.5	18:33:31	45.6	27.1	18:30:43	45.8	26.8
2012-06-21	18:37:46	44.8	27.2	18:37:12	44.9	27.5	18:38:31	45.1	27.1	18:35:43	45.8	26.8
2012-06-21	18:42:46	43.9	27.2	18:42:12	44.7	27.5	18:43:31	44.2	27.1	18:40:43	45.3	26.8
2012-06-21	18:47:46	44.1	27.2	18:47:12	44.3	27.6	18:48:31	44.2	27.1	18:45:43	45	26.8
2012-06-21	18:52:46	44.1	27.2	18:52:12	44.3	27.6	18:53:31	44.2	27.1	18:50:43	44.9	26.8
2012-06-21	18:57:46	45.6	27.2	18:57:12	44.1	27.5	18:58:31	44.7	27.1	18:55:43	45.2	26.8
2012-06-21	19:02:46	46.3	27.2	19:02:12	44.6	27.5	19:03:31	45.8	27.1	19:00:43	44.9	26.8
2012-06-21	19:07:46	45.8	27.2	19:07:12	44.4	27.5	19:08:31	46.6	27.1	19:05:43	44.7	26.8
2012-06-21	19:12:46	46.1	27.3	19:12:12	46.6	27.5	19:13:31	47	27.2	19:10:43	45	26.8
2012-06-21	19:17:46	46	27.3	19:17:12	47.2	27.7	19:18:31	47	27.2	19:15:43	46.3	26.9
2012-06-21	19:22:46	47	27.3	19:22:12	46.4	27.7	19:23:31	46.6	27.2	19:20:43	46.7	27.2
2012-06-21	19:27:46	48.7	27.3	19:27:12	46.8	27.7	19:28:31	46.9	27.2	19:25:43	46.1	27.2
2012-06-21	19:32:46	49	27.4	19:32:12	46.3	27.7	19:33:31	46.7	27.4	19:30:43	46.1	27.1
2012-06-21	19:37:46	47.8	27.4	19:37:12	46.1	27.7	19:38:31	46.6	27.5	19:35:43	46	27
2012-06-21	19:42:46	47.1	27.3	19:42:12	45.7	27.7	19:43:31	45.9	27.4	19:40:43	46.4	27
2012-06-21	19:47:46	46.8	27.3	19:47:12	46.6	27.7	19:48:31	45.6	27.4	19:45:43	46	26.9
2012-06-21	19:52:46	46.5	27.2	19:52:12	47.7	27.7	19:53:31	45.5	27.3	19:50:43	46.7	26.9
2012-06-21	19:57:46	46.1	27.2	19:57:12	48.1	27.7	19:58:31	45.5	27.3	19:55:43	47.2	26.9
2012-06-21	20:02:46	46.4	27.1	20:02:12	48.1	27.7	20:03:31	45.5	27.3	20:00:43	47.9	26.8
2012-06-21	20:07:46	46.2	27.1	20:07:12	48.7	27.6	20:08:31	45.7	27.2	20:05:43	47.6	26.8
2012-06-21	20:12:46	46.3	27	20:12:12	49.1	27.6	20:13:31	46.2	27.2	20:10:43	47.8	26.8
2012-06-21	20:17:46	46.9	27	20:17:12	48.4	27.5	20:18:31	46.5	27.1	20:15:43	48	26.7
2012-06-21	20:22:46	46.8	26.9	20:22:12	48.2	27.5	20:23:31	46.5	27.1	20:20:43	48.3	26.6
2012-06-21	20:27:46	47	26.9	20:27:12	48.1	27.4	20:28:31	46.6	27.1	20:25:43	48.2	26.6
2012-06-21	20:32:46	46.7	26.9	20:32:12	47.6	27.4	20:33:31	47.2	27.1	20:30:43	48	26.5
2012-06-21	20:37:46	46.8	26.9	20:37:12	47.6	27.4	20:38:31	47.3	27.1	20:35:43	47.9	26.5
2012-06-21	20:42:46	46.6	26.8	20:42:12	47.7	27.3	20:43:31	47.3	27.1	20:40:43	47.7	26.4
2012-06-21	20:47:46	47	26.8	20:47:12	47.4	27.3	20:48:31	47.4	27.1	20:45:43	47.9	26.4
2012-06-21	20:52:46	46.7	26.8	20:52:12	47.2	27.3	20:53:31	47.2	27	20:50:43	47.8	26.4
2012-06-21	20:57:46	46.5	26.8	20:57:12	47.1	27.3	20:58:31	46.8	27	20:55:43	47.6	26.4
2012-06-21	21:02:46	46.1	26.7	21:02:12	46.8	27.2	21:03:31	46.6	26.9	21:00:43	47.4	26.4
2012-06-21	21:07:46	46.1	26.7	21:07:12	47	27.2	21:08:31	46.4	26.9	21:05:43	47.7	26.3
2012-06-21	21:12:46	46.6	26.7	21:12:12	47.1	27.2	21:13:31	46.4	26.9	21:10:43	47.4	26.3
2012-06-21	21:17:46	46.4	26.7	21:17:12	47.1	27.2	21:18:31	46.5	26.8	21:15:43	47.5	26.3
2012-06-21	21:22:46	46.6	26.7	21:22:12	46.7	27.2	21:23:31	46.7	26.8	21:20:43	47.5	26.3
2012-06-21	21:27:46	46.6	26.6	21:27:12	46.9	27.2	21:28:31	46.4	26.8	21:25:43	47.5	26.2
2012-06-21	21:32:46	46.7	26.6	21:32:12	47	27.2	21:33:31	46.8	26.8	21:30:43	47.6	26.2
2012-06-21	21:37:46	46.9	26.6	21:37:12	47	27.1	21:38:31	47.6	26.8	21:35:43	47.9	26.2
2012-06-21	21:42:46	47.2	26.6	21:42:12	47	27.1	21:43:31	47.9	26.8	21:40:43	48	26.2
2012-06-21	21:47:46	47.1	26.5	21:47:12	47.2	27.1	21:48:31	47.9	26.8	21:45:43	48.3	26.2
2012-06-21	21:52:46	47.5	26.5	21:52:12	47.3	27.1	21:53:31	48	26.7	21:50:43	48.4	26.2
2012-06-21	21:57:46	47.9	26.5	21:57:12	47.5	27.1	21:58:31	48	26.7	21:55:43	48.6	26.1
2012-06-21	22:02:46	48.1	26.5	22:02:12	48	27	22:03:31	48	26.7	22:00:43	48.4	26.1
2012-06-21	22:07:46	48.1	26.4	22:07:12	47.9	27	22:08:31	48	26.6	22:05:43	49.1	26.1
2012-06-21	22:12:46	48.4	26.4	22:12:12	48.2	27	22:13:31	48.1	26.6	22:10:43	49	26.1
2012-06-21	22:17:46	48.8	26.4	22:17:12	48.2	27	22:18:31	48.6	26.5	22:15:43	49.3	26
2012-06-21	22:22:46	49	26.3	22:22:12	48.6	27	22:23:31	48.7	26.5	22:20:43	49.7	26
2012-06-21	22:27:46	49.2	26.3	22:27:12	48.5	26.9	22:28:31	48.8	26.5	22:25:43	49.8	26
2012-06-21	22:32:46	49.6	26.3	22:32:12	48.5	26.9	22:33:31	49.3	26.5	22:30:43	49.9	25.9
2012-06-21	22:37:46	49.6	26.3	22:37:12	48.8	26.8	22:38:31	49.2	26.5	22:35:43	50	25.9
2012-06-21	22:42:46	50	26.3	22:42:12	48.6	26.8	22:43:31	49.1	26.4	22:40:43	49.9	25.9
2012-06-21	22:47:46	50.2	26.3	22:47:12	48.7	26.8	22:48:31	49	26.4	22:45:43	49.9	25.8
2012-06-21	22:52:46	50.1	26.2	22:52:12	48.8	26.8	22:53:31	49.2	26.4	22:50:43	50	25.8
2012-06-21	22:57:46	50.3	26.2	22:57:12	48.9	26.7	22:58:31	49.4	26.3	22:55:43	50.4	25.8
2012-06-21	23:02:46	50.3	26.1	23:02:12	49	26.7	23:03:31	49.4	26.3	23:00:43	50.4	25.8
2012-06-21	23:07:46	50.4	26.1	23:07:12	49.5	26.7	23:08:31	49.4	26.3	23:05:43	50.8	25.8
2012-06-21	23:12:46	50.6	26.1	23:12:12	50	26.7	23:13:31	49.6	26.3	23:10:43	51.4	25.8
2012-06-21	23:17:46	50.8	26.1	23:17:12	50.2	26.7	23:18:31	49.7	26.3	23:15:43	51.7	25.8
2012-06-21	23:22:46	50.8	26.1	23:22:12	49.8	26.7	23:23:31	50.2	26.2	23:20:43	51.8	25.8
2012-06-21	23:27:46	51.1	26.1	23:27:12	49.8	26.7	23:28:31	50.2	26.2	23:25:43	51.7	25.7
2012-06-21	23:32:46	51	26.1	23:32:12	49.8	26.7	23:33:31	50	26.2	23:30:43	51.5	25.7
2012-06-21	23:37:46	50.9	26	23:37:12	49.6	26.6	23:38:31	49.9	26.2	23:35:43	51.5	25.6
2012-06-21	23:42:46	50.9	26	23:42:12	49.7	26.6	23:43:31	49.9	26.1	23:40:43	51.5	25.6
2012-06-21	23:47:46	51	26	23:47:12	49.9	26.6	23:48:31	49.9	26.1	23:45:43	51.8	25.6
2012-06-21	23:52:46	51.2	26	23:52:12	49.9	26.6	23:53:31	50.2	26.1	23:50:43	51.7	25.6
2012-06-22	23:57:46	51.6	26	23:57:12	50.1	26.6	23:58:31	50.7	26.1	23:55:43	51.8	25.6
2012-06-22	00:02:46	51.5	25.9	00:02:12	50.2	26.5	00:03:31	51.1	26.1	00:00:43	52	25.6
2012-06-22	00:07:46	51.8	25.9	00:07:12	50.1	26.5	00:08:31	51	26.1	00:05:43	52	25.6
2012-06-22	00:12:46	51.8	25.9	00:12:12	50.3	26.5	00:13:31	50.9	26.1	00:10:43	52.1	25.6
2012-06-22	00:17:46	51.8	25.9	00:17:12	50.4	26.5	00:18:31	50.9	26.1	00:15:43	52.4	25.5
2012-06-22	00:22:46	52.1	25.9	00:22:12	50.6	26.5	00:23:31	50.8	26.1	00:20:43	52.3	25.5
2012-06-22	00:27:46	52.1	25.9	00:27:12	50.9	26.5	00:28:31	51	26	00:25:43	52.3	25.5
2012-06-22	00:32:46	52.1	25.9	00:32:12	51	26.5	00:33:31	51	26	00:30:43	52.4	25.5
2012-06-22	00:37:46	52.2	25.9	00:37:12	51.1	26.5	00:38:31	51.2	26	00:35:43	52.7	25.5
2012-06-22	00:42:46	52.4	25.8	00:42:12	51	26.5	00:43:31	51.2	26	00:40:43	52.8	25.4
2012-06-22	00:47:46	52.5	25.8	00:47:12	50.9	26.4	00:48:31	51.5	26	00:45:43	53	25.4
2012-06-22	00:52:46	52.7	25.8	00:52:12	51.2	26.4	00:53:31	51.8	25.9	00:50:43	53	25.4
2012-06-22	00:57:46	52.7	25.8	00:57:12	51.2	26.4	00:58:31	51.9	25.9	00:55:43	53.3	25.4
2012-06-22	01:02:46	52.9	25.8	01:02:12	51.3	26.4	01:03:31	51.8	25.9	01:00:43	53.4	25.4
2012-06-22	01:07:46	52.9	25.7	01:07:12	51.4	26.3	01:08:31	51.9	25.9	01:05:43	53.4	25.3
2012-06-22	01:12:46	53	25.7	01:12:12	51.3	26.3	01:13:31	51.9	25.9	01:10:43	53.4	25.3
2012-06-22	01:17:46	53.1	25.7	01:17:12	51.6	26.3	01:18:31	52	25.9	01:15:43	53.4	25.3
2012-06-22	01:22:46	53.5	25.7	01:22:12	51.8	26.3	01:23:31	52.2	25.8	01:20:43	53.7	25.2
2012-06-22	01:27:46	53.5	25.7	01:27:12	51.8	26.2	01:28:31	52.3	25.8	01:25:43	54	25.2
2012-06-22	01:32:46	53.6	25.6	01:32:12	51.9	26.2	01:33:31	52.3	25.7	01:30:43	54.1	25.2
2012-06-22	01:37:46	53.8	25.6	01:37:12	52.1	26.2	01:38:31	52.5	25.7	01:35:43	54.2	25.2
2012-06-22	01:42:46	53.8	25.6	01:42:12	52.2	26.2	01:43:31	52.4	25.7	01:40:43	54.3	25.2
2012-06-22	01:47:46	54	25.6	01:47:12	52.1	26.1	01:48:31	52.6	25.7	01:45:43	54.1	25.1
2012-06-22	01:52:46	54.6	25.6	01:52:12	52.3	26.1	01:53:31	52.7	25.7	01:50:43	54.3	25.1
2012-06-22	01:57:46	54.6	25.6	01:57:12	52.5	26.1	01:58:31	53.1	25.7	01:55:43	54.5	25.1
2012-06-22	02:02:46	54.7	25.5	02:02:12	52.7	26.1	02:03:31	54	25.7	02:00:43	54.5	25
2012-06-22	02:07:46	54.5	25.5	02:07:12	52.7	26.1	02:08:31	53.7	25.7	02:05:43	54.5	25
2012-06-22	02:12:46	54.7	25.5	02:12:12	52.5	26.1	02:13:31	53.4	25.7	02:10:43	54.6	25
2012-06-22	02:17:46	54.7	25.5	02:17:12	52.7	26.1	02:18:31	53.2	25.6	02:15:43	54.7	25
2012-06-22	02:22:46	54.6	25.5	02:22:12	52.6	26.1	02:23:31	53.1	25.6	02:20:43	54.6	25
2012-06-22	02:27:46	54.2	25.4	02:27:12	52.4	26.1	02:28:31	52.8	25.6	02:25:43	54.6	24.9
2012-06-22	02:32:46	54	25.4	02:32:12	52.2	26.1	02:33:31	52.6	25.6	02:30:43	54.3	25
2012-06-22	02:37:46	53.9	25.4	02:37:12	52.1	26.1	02:38:31	52.8	25.5	02:35:43	54.2	25
2012-06-22	02:42:46	53.8	25.4	02:42:12	52	26.1	02:43:31	52.5	25.6	02:40:43	54	24.9
2012-06-22	02:47:46	53.7	25.4	02:47:12	52	26.1	02:48:31	52.5	25.6	02:45:43	54	24.9
2012-06-22	02:52:46	53.9	25.4	02:52:12	52	26.1	02:53:31	52.6	25.6	02:50:43	54	24.9
2012-06-22	02:57:46	53.9	25.4	02:57:12	52.1	26	02:58:31	52.6	25.5	02:55:43	54	24.9
2012-06-22	03:02:46	54.1	25.3	03:02:12	52.2	26	03:03:31	52.6	25.5	03:00:43	54.2	24.9
2012-06-22	03:07:46	54.2	25.3	03:07:12	52.2	26	03:08:31	52.7	25.5	03:05:43	54.4	24.9
2012-06-22	03:12:46	54.6	25.3	03:12:12	52.2	26	03:13:31	52.8	25.5	03:10:43	54.5	24.8
2012-06-22	03:17:46	54.6	25.3	03:17:12	52.9	26	03:18:31	52.9	25.4	03:15:43	54.5	24.8
2012-06-22	03:22:46	54.9	25.3	03:22:12	53.1	26	03:23:31	53.1	25.4	03:20:43	54.8	24.8
2012-06-22	03:27:46	54.7	25.2	03:27:12	53.1	25.9	03:28:31	53.2	25.4	03:25:43	54.8	24.8
2012-06-22	03:32:46	54.8	25.2	03:32:12	53.3	25.9	03:33:31	53.3	25.4	03:30:43	55	24.7
2012-06-22	03:37:46	55	25.2	03:37:12	53.5	25.9	03:38:31	53.4	25.3	03:35:43	55.2	24.7
2012-06-22	03:42:46	55	25.1	03:42:12	53.4	25.8	03:43:31	54.1	25.3	03:40:43	55.2	24.7
2012-06-22	03:47:46	55.1	25.1	03:47:12	53.7	25.8	03:48:31	54.5	25.3	03:45:43	55.3	24.7
2012-06-22	03:52:46	55.1	25.1	03:52:12	53.5	25.8	03:53:31	54.1	25.3	03:50:43	55.4	24.6
2012-06-22	03:57:46	55	25.1	03:57:12	53.4	25.7	03:58:31	54	25.3	03:55:43	55.4	24.6
2012-06-22	04:02:46	55.3	25.1	04:02:12	53.5	25.7	04:03:31	54	25.2	04:00:43	55.4	24.6
2012-06-22	04:07:46	55.3	25	04:07:12	53.7	25.7	04:08:31	54.2	25.2	04:05:43	55.7	24.6
2012-06-22	04:12:46	55.7	25	04:12:12	53.8	25.7	04:13:31	54.3	25.2	04:10:43	55.9	24.5
2012-06-22	04:17:46	56.5	25	04:17:12	53.9	25.7	04:18:31	54.4	25.2	04:15:43	56	24.5
2012-06-22	04:22:46	58.3	25.1	04:22:12	54	25.7	04:23:31	54.3	25.1	04:20:43	56	24.5
2012-06-22	04:27:46	58.1	25	04:27:12	54	25.7	04:28:31	54.4	25.1	04:25:43	56.1	24.4
2012-06-22	04:32:46	57.6	25	04:32:12	54.6	25.6	04:33:31	54.5	25.1	04:30:43	56.2	24.4
2012-06-22	04:37:46	57.4	24.9	04:37:12	54.6	25.7	04:38:31	54.7	25.1	04:35:43	56.3	24.4
2012-06-22	04:42:46	57.2	24.9	04:42:12	55	25.7	04:43:31	54.7	25.1	04:40:43	56.3	24.4
2012-06-22	04:47:46	57.2	24.9	04:47:12	55	25.6	04:48:31	55.2	25	04:45:43	56.8	24.4
2012-06-22	04:52:46	57.2	24.9	04:52:12	55.2	25.6	04:53:31	55.8	25	04:50:43	57.1	24.4
2012-06-22	04:57:46	57.1	24.8	04:57:12	55.3	25.6	04:58:31	56	25	04:55:43	57.4	24.3
2012-06-22	05:02:46	57.2	24.8	05:02:12	55.4	25.6	05:03:31	55.8	25	05:00:43	57.5	24.3
2012-06-22	05:07:46	57.1	24.8	05:07:12	55.4	25.5	05:08:31	55.6	25	05:05:43	57.5	24.3
2012-06-22	05:12:46	57	24.7	05:12:12	55.5	25.5	05:13:31	55.5	24.9	05:10:43	57.4	24.3
2012-06-22	05:17:46	57	24.7	05:17:12	55.4	25.5	05:18:31	55.6	24.9	05:15:43	57.3	24.2
2012-06-22	05:22:46	57.3	24.7	05:22:12	55.5	25.4	05:23:31	55.5	24.9	05:20:43	57.2	24.2
2012-06-22	05:27:46	57.3	24.7	05:27:12	55.6	25.4	05:28:31	55.6	24.9	05:25:43	57.2	24.2
2012-06-22	05:32:46	57.2	24.7	05:32:12	55.5	25.4	05:33:31	55.7	24.8	05:30:43	57.3	24.2
2012-06-22	05:37:46	57.4	24.7	05:37:12	55.5	25.3	05:38:31	55.7	24.8	05:35:43	57.3	24.1
2012-06-22	05:42:46	57.6	24.7	05:42:12	55.6	25.3	05:43:31	55.7	24.8	05:40:43	57.4	24.1
2012-06-22	05:47:46	58.1	24.7	05:47:12	55.7	25.3	05:48:31	56.4	24.8	05:45:43	57.5	24.1
2012-06-22	05:52:46	58.5	24.7	05:52:12	55.6	25.3	05:53:31	56.3	24.8	05:50:43	57.7	24.1
2012-06-22	05:57:46	58	24.7	05:57:12	56	25.3	05:58:31	55.9	24.8	05:55:43	57.6	24
2012-06-22	06:02:46	57.7	24.7	06:02:12	56.2	25.3	06:03:31	55.7	24.8	06:00:43	57.7	24
2012-06-22	06:07:46	57.8	24.7	06:07:12	56.7	25.4	06:08:31	55.6	24.8	06:05:43	57.5	24
2012-06-22	06:12:46	57.7	24.7	06:12:12	56.8	25.5	06:13:31	55.5	24.8	06:10:43	57.5	24
2012-06-22	06:17:46	57.5	24.7	06:17:12	56.6	25.5	06:18:31	55.5	24.8	06:15:43	57.6	24
2012-06-22	06:22:46	58	24.7	06:22:12	56.5	25.5	06:23:31	55.9	24.8	06:20:43	57.4	24
2012-06-22	06:27:46	58.1	24.7	06:27:12	56.2	25.5	06:28:31	55.9	24.8	06:25:43	57.8	24
2012-06-22	06:32:46	58.4	24.7	06:32:12	56	25.4	06:33:31	56	24.8	06:30:43	58.1	24.1
2012-06-22	06:37:46	58.6	24.8	06:37:12	56.2	25.4	06:38:31	56.3	24.9	06:35:43	58.5	24.2
2012-06-22	06:42:46	60.1	24.8	06:42:12	56.2	25.4	06:43:31	56.6	24.9	06:40:43	58.6	24.2
2012-06-22	06:47:46	81.5	25.1	06:47:12	56.6	25.4	06:48:31	57.5	24.9	06:45:43	58.7	24.2
2012-06-22	06:52:46	76.3	25.4	06:52:12	56.7	25.5	06:53:31	58.2	25	06:50:43	58.9	24.2
2012-06-22	06:57:46	72.7	25.3	06:57:12	85.9	25.6	06:58:31	58.4	25	06:55:43	59	24.3
2012-06-22	07:02:46	70.5	25.3	07:02:12	90.5	26	07:03:31	58.2	25	07:00:43	59.4	24.3
2012-06-22	07:07:46	69	25.2	07:07:12	87.9	25.5	07:08:31	83.6	25.1	07:05:43	59.4	24.4
2012-06-22	07:12:46	67.4	25.1	07:12:12	88.7	25	07:13:31	89.9	25.5	07:10:43	59.4	24.4
2012-06-22	07:17:46	66.4	25.1	07:17:12	88.6	24.7	07:18:31	83.5	25.5	07:15:43	59.2	24.4
2012-06-22	07:22:46	65.4	25.1	07:22:12	87	24.5	07:23:31	81.7	25.3	07:20:43	86.3	24.5
2012-06-22	07:27:46	64.9	25.1	07:27:12	86.9	24.4	07:28:31	78.5	25.1	07:25:43	85.6	24.8
2012-06-22	07:32:46	64.6	25.1	07:32:12	86.3	24.4	07:33:31	76	25.1	07:30:43	78.3	24.8
2012-06-22	07:37:46	63.9	25.2	07:37:12	85.5	24.4	07:38:31	74.7	25.1	07:35:43	76.2	24.7
2012-06-22	07:42:46	62.4	25.2	07:42:12	83.5	24.5	07:43:31	72.6	25.1	07:40:43	74.1	24.6
2012-06-22	07:47:46	63	25.2	07:47:12	83.6	24.6	07:48:31	71.2	25.2	07:45:43	71.9	24.6
2012-06-22	07:52:46	63.9	25.3	07:52:12	83.5	24.7	07:53:31	72.1	25.3	07:50:43	70.8	24.6
2012-06-22	07:57:46	63	25.4	07:57:12	80.9	24.8	07:58:31	73.1	25.4	07:55:43	68.7	24.7
2012-06-22	08:02:46	62.7	25.4	08:02:12	81.3	24.9	08:03:31	67.5	25.6	08:00:43	66.9	24.7
2012-06-22	08:07:46	63.4	25.5	08:07:12	79.7	25	08:08:31	67.5	25.6	08:05:43	65.8	24.8
2012-06-22	08:12:46	63.5	25.5	08:12:12	81	25.1	08:13:31	67.3	25.7	08:10:43	65.3	24.8
2012-06-22	08:17:46	63	25.5	08:17:12	79.9	25.2	08:18:31	65.4	25.7	08:15:43	64.5	24.9
2012-06-22	08:22:46	61.4	25.5	08:22:12	79.4	25.4	08:23:31	63.5	25.7	08:20:43	63.3	24.9
2012-06-22	08:27:46	61.6	25.5	08:27:12	78.1	25.5	08:28:31	61.9	25.7	08:25:43	63.6	25
2012-06-22	08:32:46	61.9	25.6	08:32:12	71	25.6	08:33:31	61.2	25.7	08:30:43	65	25
2012-06-22	08:37:46	61.8	25.6	08:37:12	67.3	25.7	08:38:31	60.4	25.7	08:35:43	64.8	25
2012-06-22	08:42:46	61.9	25.7	08:42:12	65.1	25.8	08:43:31	60.8	25.7	08:40:43	63.9	25.1
2012-06-22	08:47:46	61.3	25.7	08:47:12	64.6	25.9	08:48:31	61.2	25.8	08:45:43	62.6	25
2012-06-22	08:52:46	62.3	25.7	08:52:12	64.5	25.9	08:53:31	60.6	25.8	08:50:43	62.6	25.1
2012-06-22	08:57:46	61.9	25.7	08:57:12	63.7	25.9	08:58:31	60.9	25.8	08:55:43	61.9	25.1
2012-06-22	09:02:46	60.2	25.8	09:02:12	62.7	26	09:03:31	59.7	25.8	09:00:43	61.6	25.1
2012-06-22	09:07:46	60.5	25.8	09:07:12	62.6	26	09:08:31	59.3	25.8	09:05:43	62.9	25.2
2012-06-22	09:12:46	60.2	25.7	09:12:12	63.6	26.1	09:13:31	58.6	25.9	09:10:43	66.3	25.2
2012-06-22	09:17:46	59.3	25.7	09:17:12	63.6	26.1	09:18:31	58.2	25.9	09:15:43	65.4	25.3
2012-06-22	09:22:46	58.5	25.8	09:22:12	65.8	26.3	09:23:31	57.8	25.9	09:20:43	64.2	25.3
2012-06-22	09:27:46	58.4	25.8	09:27:12	66.8	26.3	09:28:31	57.5	25.9	09:25:43	62.3	25.4
2012-06-22	09:32:46	58.9	25.9	09:32:12	66.9	26.4	09:33:31	57	26	09:30:43	61.5	25.4
2012-06-22	09:37:46	58.9	25.9	09:37:12	66.9	26.5	09:38:31	56.8	26	09:35:43	60.6	25.4
2012-06-22	09:42:46	58.8	26	09:42:12	68.7	26.5	09:43:31	56.8	26	09:40:43	61.2	25.4
2012-06-22	09:47:46	58.3	26	09:47:12	65.5	26.5	09:48:31	56	26	09:45:43	60.3	25.4
2012-06-22	09:52:46	57.6	26.1	09:52:12	62.1	26.5	09:53:31	55.7	26.1	09:50:43	60.7	25.4
2012-06-22	09:57:46	57.2	26.1	09:57:12	61.9	26.5	09:58:31	55.2	26.1	09:55:43	59.9	25.5
2012-06-22	10:02:46	56	26.1	10:02:12	60.2	26.5	10:03:31	54.5	26.1	10:00:43	59.2	25.5
2012-06-22	10:07:46	55.5	26.1	10:07:12	61.2	26.4	10:08:31	54.5	26.1	10:05:43	58.2	25.5
2012-06-22	10:12:46	54.4	26.1	10:12:12	61	26.5	10:13:31	53.5	26.1	10:10:43	58.5	25.5
2012-06-22	10:17:46	53.9	26.1	10:17:12	60.2	26.5	10:18:31	53.1	26.1	10:15:43	56.9	25.5
2012-06-22	10:22:46	54.7	26.2	10:22:12	59.5	26.5	10:23:31	53.2	26.2	10:20:43	56.4	25.5
2012-06-22	10:27:46	54.5	26.2	10:27:12	59.2	26.5	10:28:31	53.3	26.2	10:25:43	56.3	25.5
2012-06-22	10:32:46	54.5	26.2	10:32:12	58.5	26.5	10:33:31	52.7	26.2	10:30:43	56.2	25.5
2012-06-22	10:37:46	53.9	26.3	10:37:12	57.7	26.6	10:38:31	52	26.2	10:35:43	54.9	25.6
2012-06-22	10:42:46	53.3	26.3	10:42:12	56.4	26.6	10:43:31	51.8	26.2	10:40:43	53.9	25.6
2012-06-22	10:47:46	53.1	26.3	10:47:12	55.7	26.6	10:48:31	51.8	26.3	10:45:43	54.6	25.6
2012-06-22	10:52:46	52.4	26.4	10:52:12	56.3	26.6	10:53:31	51.5	26.3	10:50:43	54.6	25.7
2012-06-22	10:57:46	53.3	26.4	10:57:12	55.2	26.6	10:58:31	51.8	26.3	10:55:43	54.6	25.7
2012-06-22	11:02:46	52.3	26.4	11:02:12	55.1	26.6	11:03:31	51.3	26.4	11:00:43	53.9	25.7
2012-06-22	11:07:46	51.7	26.4	11:07:12	54	26.6	11:08:31	50.5	26.4	11:05:43	52.9	25.7
2012-06-22	11:12:46	51.9	26.4	11:12:12	53.9	26.7	11:13:31	50.5	26.4	11:10:43	52.5	25.7
2012-06-22	11:17:46	51.3	26.4	11:17:12	54	26.7	11:18:31	50.7	26.4	11:15:43	52.3	25.8
2012-06-22	11:22:46	52.4	26.4	11:22:12	54.1	26.7	11:23:31	50.2	26.4	11:20:43	52.4	25.8
2012-06-22	11:27:46	52.4	26.4	11:27:12	54.1	26.7	11:28:31	50.7	26.4	11:25:43	52.6	25.8
2012-06-22	11:32:46	52.5	26.4	11:32:12	53.2	26.7	11:33:31	50.4	26.5	11:30:43	52.8	25.8
2012-06-22	11:37:46	50.9	26.4	11:37:12	52.7	26.7	11:38:31	49.8	26.5	11:35:43	54	25.9
2012-06-22	11:42:46	50.7	26.4	11:42:12	52.1	26.7	11:43:31	49.8	26.5	11:40:43	53	25.9
2012-06-22	11:47:46	50.7	26.4	11:47:12	52.4	26.7	11:48:31	49.8	26.5	11:45:43	53.7	26
2012-06-22	11:52:46	49.8	26.4	11:52:12	51.9	26.7	11:53:31	49.2	26.6	11:50:43	53.1	26
2012-06-22	11:57:46	49.7	26.4	11:57:12	51.5	26.7	11:58:31	49.2	26.6	11:55:43	51.9	26
2012-06-22	12:02:46	49	26.4	12:02:12	51	26.7	12:03:31	48.8	26.6	12:00:43	52.2	26
2012-06-22	12:07:46	48.7	26.4	12:07:12	51.3	26.7	12:08:31	48.6	26.6	12:05:43	52.3	26.1
2012-06-22	12:12:46	48.9	26.4	12:12:12	50.5	26.7	12:13:31	48.2	26.6	12:10:43	51.8	26.1
2012-06-22	12:17:46	48	26.4	12:17:12	50.2	26.7	12:18:31	47.7	26.6	12:15:43	51.9	26.2
2012-06-22	12:22:46	48.3	26.5	12:22:12	50.2	26.7	12:23:31	47.6	26.6	12:20:43	51	26.2
2012-06-22	12:27:46	47.6	26.5	12:27:12	49.5	26.7	12:28:31	47.2	26.6	12:25:43	50.3	26.2
2012-06-22	12:32:46	49.3	26.5	12:32:12	48.9	26.7	12:33:31	47.6	26.6	12:30:43	49.5	26.2
2012-06-22	12:37:46	49.3	26.5	12:37:12	48.8	26.8	12:38:31	47.6	26.7	12:35:43	49.2	26.2
2012-06-22	12:42:46	48.5	26.6	12:42:12	49	26.8	12:43:31	46.9	26.7	12:40:43	47.5	26.2
2012-06-22	12:47:46	48	26.7	12:47:12	48.8	26.9	12:48:31	47.2	26.8	12:45:43	47	26.2
2012-06-22	12:52:46	48.2	26.7	12:52:12	48.6	26.9	12:53:31	47.5	26.8	12:50:43	46.9	26.2
2012-06-22	12:57:46	48.1	26.7	12:57:12	48.7	26.9	12:58:31	47.2	26.8	12:55:43	47.2	26.2
2012-06-22	13:02:46	47.5	26.7	13:02:12	48.3	26.9	13:03:31	47.1	26.8	13:00:43	46.8	26.3
2012-06-22	13:07:46	47.9	26.7	13:07:12	48.1	26.9	13:08:31	47	26.8	13:05:43	46.5	26.2
2012-06-22	13:12:46	47	26.7	13:12:12	48	26.9	13:13:31	47.1	26.8	13:10:43	46.2	26.3
2012-06-22	13:17:46	49.4	26.7	13:17:12	48.6	26.9	13:18:31	47.1	26.8	13:15:43	47.3	26.3
2012-06-22	13:22:46	50.4	26.7	13:22:12	48.2	26.9	13:23:31	47.9	26.8	13:20:43	48.2	26.4
2012-06-22	13:27:46	50.4	26.8	13:27:12	47.6	26.9	13:28:31	48.6	26.9	13:25:43	48.1	26.4
2012-06-22	13:32:46	49.9	26.8	13:32:12	47.5	26.9	13:33:31	48.2	26.9	13:30:43	48.1	26.5
2012-06-22	13:37:46	48.9	26.8	13:37:12	47.8	26.9	13:38:31	48.4	26.9	13:35:43	48	26.5
2012-06-22	13:42:46	48.6	26.8	13:42:12	50.3	27	13:43:31	47.5	27	13:40:43	48.9	26.5
2012-06-22	13:47:46	47.3	26.8	13:47:12	51.3	27.1	13:48:31	46.6	27	13:45:43	47.8	26.5
2012-06-22	13:52:46	48	26.9	13:52:12	51.5	27.1	13:53:31	46.5	27	13:50:43	48.1	26.5
2012-06-22	13:57:46	49	26.9	13:57:12	52.1	27.1	13:58:31	47.8	27	13:55:43	47.9	26.5
2012-06-22	14:02:46	48.5	26.9	14:02:12	52.2	27.2	14:03:31	48.3	27	14:00:43	49.1	26.6
2012-06-22	14:07:46	47.3	26.9	14:07:12	51.4	27.2	14:08:31	49.6	27	14:05:43	48.4	26.6
2012-06-22	14:12:46	48.2	26.9	14:12:12	49.9	27.2	14:13:31	49.4	27.1	14:10:43	47.6	26.6
2012-06-22	14:17:46	47.9	26.9	14:17:12	50.9	27.2	14:18:31	48.1	27.1	14:15:43	48.2	26.6
2012-06-22	14:22:46	47.8	26.8	14:22:12	52.3	27.2	14:23:31	47.6	27.1	14:20:43	47	26.6
2012-06-22	14:27:46	47.5	26.9	14:27:12	51.6	27.3	14:28:31	47.1	27.1	14:25:43	47.4	26.6
2012-06-22	14:32:46	47.6	26.8	14:32:12	51.2	27.3	14:33:31	46.5	27	14:30:43	47.5	26.6
2012-06-22	14:37:46	46.5	26.9	14:37:12	50.6	27.3	14:38:31	45.9	27	14:35:43	47.8	26.6
2012-06-22	14:42:46	46.9	26.8	14:42:12	50.5	27.3	14:43:31	45.8	27	14:40:43	47.2	26.6
2012-06-22	14:47:46	47	26.9	14:47:12	50.2	27.2	14:48:31	46.2	27	14:45:43	47.2	26.6
2012-06-22	14:52:46	47.2	26.9	14:52:12	49.8	27.2	14:53:31	46.4	27	14:50:43	47.1	26.6
2012-06-22	14:57:46	46.5	26.9	14:57:12	49.3	27.2	14:58:31	46.4	27.1	14:55:43	46.1	26.6
2012-06-22	15:02:46	46.8	26.9	15:02:12	49.1	27.2	15:03:31	46.7	27.1	15:00:43	46.3	26.6
2012-06-22	15:07:46	45.8	26.9	15:07:12	48.5	27.2	15:08:31	46.4	27.1	15:05:43	46	26.6
2012-06-22	15:12:46	45.7	26.9	15:12:12	48.8	27.2	15:13:31	46.2	27.2	15:10:43	44.8	26.6
2012-06-22	15:17:46	46	26.9	15:17:12	48.2	27.2	15:18:31	46.7	27.2	15:15:43	45.1	26.6
2012-06-22	15:22:46	46.7	26.9	15:22:12	48.2	27.2	15:23:31	46.3	27.2	15:20:43	45.1	26.6
2012-06-22	15:27:46	47.1	27	15:27:12	47.2	27.2	15:28:31	46.1	27.1	15:25:43	44.7	26.6
2012-06-22	15:32:46	47.7	27	15:32:12	47.5	27.2	15:33:31	45.7	27.1	15:30:43	44.8	26.6
2012-06-22	15:37:46	47.4	27.1	15:37:12	47.2	27.2	15:38:31	45.5	27.1	15:35:43	44.5	26.6
2012-06-22	15:42:46	46.6	27.1	15:42:12	47.3	27.3	15:43:31	45.2	27.1	15:40:43	43.9	26.7
2012-06-22	15:47:46	45.8	27.1	15:47:12	46.7	27.3	15:48:31	44.5	27.2	15:45:43	43.4	26.7
2012-06-22	15:52:46	45.6	27.1	15:52:12	47.2	27.3	15:53:31	44.6	27.2	15:50:43	43.6	26.8
2012-06-22	15:57:46	45.2	27.2	15:57:12	47.2	27.4	15:58:31	44.3	27.3	15:55:43	43.7	26.8
2012-06-22	16:02:46	44.8	27.2	16:02:12	46.9	27.5	16:03:31	44.5	27.3	16:00:43	43.2	26.9
2012-06-22	16:07:46	44.8	27.2	16:07:12	47.3	27.5	16:08:31	44.5	27.3	16:05:43	43.6	26.9
2012-06-22	16:12:46	44.1	27.2	16:12:12	47.4	27.5	16:13:31	44.4	27.4	16:10:43	43.4	26.9
2012-06-22	16:17:46	43.4	27.3	16:17:12	46.8	27.5	16:18:31	44.5	27.4	16:15:43	42.8	27
2012-06-22	16:22:46	44.5	27.3	16:22:12	46.2	27.6	16:23:31	45.7	27.5	16:20:43	42.9	27
2012-06-22	16:27:46	42.5	27.3	16:27:12	44.4	27.6	16:28:31	44.4	27.5	16:25:43	42	27.1
2012-06-22	16:32:46	42	27.4	16:32:12	44	27.6	16:33:31	43	27.6	16:30:43	41.4	27.1
2012-06-22	16:37:46	41.8	27.4	16:37:12	43.1	27.7	16:38:31	42.5	27.6	16:35:43	40.7	27.2
2012-06-22	16:42:46	40.5	27.5	16:42:12	42	27.7	16:43:31	41.2	27.6	16:40:43	39.6	27.2
2012-06-22	16:47:46	41	27.5	16:47:12	42.6	27.7	16:48:31	41.6	27.6	16:45:43	39.6	27.2
2012-06-22	16:52:46	41.4	27.5	16:52:12	42.6	27.7	16:53:31	42	27.6	16:50:43	40.8	27.3
2012-06-22	16:57:46	43	27.6	16:57:12	43.3	27.8	16:58:31	42.3	27.7	16:55:43	42.4	27.3
2012-06-22	17:02:46	43.3	27.6	17:02:12	43.3	27.8	17:03:31	41.8	27.7	17:00:43	42.5	27.4
2012-06-22	17:07:46	42.8	27.7	17:07:12	42.5	27.8	17:08:31	41.2	27.7	17:05:43	41	27.4
2012-06-22	17:12:46	42.5	27.7	17:12:12	41.7	27.8	17:13:31	40.8	27.8	17:10:43	40.3	27.4
2012-06-22	17:17:46	42.2	27.7	17:17:12	41.6	27.9	17:18:31	40.6	27.8	17:15:43	40	27.4
2012-06-22	17:22:46	42.2	27.7	17:22:12	41.8	27.9	17:23:31	41.7	27.8	17:20:43	40.1	27.4
2012-06-22	17:27:46	42.2	27.8	17:27:12	42.3	27.9	17:28:31	43	27.9	17:25:43	40.2	27.4
2012-06-22	17:32:46	42.9	27.8	17:32:12	42.9	28	17:33:31	43.1	28	17:30:43	40.7	27.5
2012-06-22	17:37:46	42.4	27.9	17:37:12	43.3	28	17:38:31	43	28	17:35:43	41	27.5
2012-06-22	17:42:46	42.5	27.9	17:42:12	43.1	28	17:43:31	42.8	28	17:40:43	41	27.6
2012-06-22	17:47:46	41.4	27.9	17:47:12	42.9	28.1	17:48:31	41.7	28	17:45:43	41.1	27.6
2012-06-22	17:52:46	41	27.9	17:52:12	42.7	28.1	17:53:31	41.3	28.1	17:50:43	40	27.6
2012-06-22	17:57:46	40.6	27.9	17:57:12	41.5	28.1	17:58:31	40.7	28.1	17:55:43	39.8	27.6
2012-06-22	18:02:46	40.7	28	18:02:12	41.8	28.1	18:03:31	40.9	28.1	18:00:43	39.6	27.7
2012-06-22	18:07:46	40.7	28	18:07:12	41.8	28.1	18:08:31	41.3	28.2	18:05:43	39.9	27.7
2012-06-22	18:12:46	41.3	28	18:12:12	42	28.1	18:13:31	42	28.2	18:10:43	40	27.8
2012-06-22	18:17:46	41.3	28.1	18:17:12	42.9	28.2	18:18:31	42.2	28.2	18:15:43	40.8	27.8
2012-06-22	18:22:46	40.6	28.1	18:22:12	42.2	28.2	18:23:31	42	28.2	18:20:43	40.4	27.8
2012-06-22	18:27:46	40.3	28.1	18:27:12	41.8	28.3	18:28:31	41.5	28.3	18:25:43	40.5	27.8
2012-06-22	18:32:46	39.1	28.1	18:32:12	40.8	28.3	18:33:31	40.2	28.3	18:30:43	39.6	27.8
2012-06-22	18:37:46	39.4	28.1	18:37:12	40.2	28.3	18:38:31	39.6	28.3	18:35:43	38.7	27.8
2012-06-22	18:42:46	41.6	28.2	18:42:12	40.1	28.3	18:43:31	40	28.3	18:40:43	38.6	27.8
2012-06-22	18:47:46	41.6	28.2	18:47:12	40.3	28.3	18:48:31	40.1	28.3	18:45:43	39	27.8
2012-06-22	18:52:46	41.3	28.3	18:52:12	40.7	28.4	18:53:31	39.9	28.3	18:50:43	39.1	27.8
2012-06-22	18:57:46	40.3	28.3	18:57:12	39.7	28.4	18:58:31	39.3	28.3	18:55:43	38.4	27.8
2012-06-22	19:02:46	39.7	28.3	19:02:12	39.8	28.4	19:03:31	39	28.4	19:00:43	38	27.9
2012-06-22	19:07:46	39.6	28.3	19:07:12	39.5	28.4	19:08:31	38.8	28.4	19:05:43	38.1	27.9
2012-06-22	19:12:46	39.1	28.3	19:12:12	39.7	28.4	19:13:31	38.7	28.4	19:10:43	37.9	27.9
2012-06-22	19:17:46	39	28.3	19:17:12	39.7	28.4	19:18:31	39.5	28.4	19:15:43	37.5	27.9
2012-06-22	19:22:46	40.4	28.4	19:22:12	39.6	28.4	19:23:31	41.1	28.5	19:20:43	37.6	27.9
2012-06-22	19:27:46	40.9	28.4	19:27:12	39.3	28.4	19:28:31	41.3	28.5	19:25:43	37.7	27.9
2012-06-22	19:32:46	42.7	28.4	19:32:12	39.3	28.4	19:33:31	42	28.5	19:30:43	37.9	27.9
2012-06-22	19:37:46	42.2	28.3	19:37:12	41	28.4	19:38:31	42.1	28.5	19:35:43	37.7	27.8
2012-06-22	19:42:46	42	28.3	19:42:12	42.1	28.5	19:43:31	41.9	28.5	19:40:43	38.7	27.8
2012-06-22	19:47:46	42.3	28.2	19:47:12	41.8	28.5	19:48:31	41	28.4	19:45:43	39.7	27.8
2012-06-22	19:52:46	44.8	28.2	19:52:12	41.7	28.4	19:53:31	41.9	28.4	19:50:43	39.1	27.8
2012-06-22	19:57:46	43.8	28.2	19:57:12	41	28.4	19:58:31	42.6	28.4	19:55:43	39.4	27.8
2012-06-22	20:02:46	44.7	28.1	20:02:12	41	28.4	20:03:31	43.7	28.4	20:00:43	39.3	27.8
2012-06-22	20:07:46	43.8	28.1	20:07:12	42.3	28.4	20:08:31	42.4	28.3	20:05:43	39	27.7
2012-06-22	20:12:46	43.9	28.1	20:12:12	42.7	28.4	20:13:31	42.2	28.2	20:10:43	40.6	27.7
2012-06-22	20:17:46	43.7	28	20:17:12	42.6	28.3	20:18:31	41.5	28.2	20:15:43	40.8	27.7
2012-06-22	20:22:46	43.5	28	20:22:12	45.2	28.3	20:23:31	41.2	28.1	20:20:43	40.7	27.6
2012-06-22	20:27:46	43.3	28	20:27:12	45.4	28.3	20:28:31	40.7	28.1	20:25:43	40.8	27.6
2012-06-22	20:32:46	43.3	27.9	20:32:12	45.3	28.3	20:33:31	40.8	28	20:30:43	40.7	27.6
2012-06-22	20:37:46	42.7	27.9	20:37:12	44.9	28.3	20:38:31	40.8	28	20:35:43	40.2	27.5
2012-06-22	20:42:46	42.9	27.9	20:42:12	45.2	28.2	20:43:31	41.5	28	20:40:43	40.2	27.5
2012-06-22	20:47:46	42.9	27.8	20:47:12	44.8	28.2	20:48:31	41.9	28	20:45:43	40.4	27.4
2012-06-22	20:52:46	42.9	27.7	20:52:12	44.3	28.2	20:53:31	42.3	27.9	20:50:43	40.2	27.4
2012-06-22	20:57:46	42.4	27.7	20:57:12	44.3	28.2	20:58:31	41.9	27.9	20:55:43	40.2	27.4
2012-06-22	21:02:46	42.8	27.6	21:02:12	44.4	28.2	21:03:31	41.8	27.8	21:00:43	40.2	27.3
2012-06-22	21:07:46	42.6	27.5	21:07:12	44.4	28.2	21:08:31	41.9	27.8	21:05:43	40.4	27.3
2012-06-22	21:12:46	42.6	27.5	21:12:12	44.5	28.2	21:13:31	41.9	27.7	21:10:43	40.7	27.2
2012-06-22	21:17:46	43	27.5	21:17:12	44.5	28.1	21:18:31	41.8	27.7	21:15:43	40.7	27.2
2012-06-22	21:22:46	43.3	27.4	21:22:12	44.7	28	21:23:31	42.3	27.6	21:20:43	41.1	27.1
2012-06-22	21:27:46	44	27.3	21:27:12	44.8	28	21:28:31	43	27.6	21:25:43	41.7	27.1
2012-06-22	21:32:46	44.3	27.3	21:32:12	45.5	28	21:33:31	43.3	27.5	21:30:43	42.6	27
2012-06-22	21:37:46	44.2	27.3	21:37:12	46	27.9	21:38:31	43.4	27.5	21:35:43	42.5	27
2012-06-22	21:42:46	44.4	27.2	21:42:12	45.7	27.9	21:43:31	43.7	27.4	21:40:43	42.8	27
2012-06-22	21:47:46	44.6	27.2	21:47:12	45.7	27.8	21:48:31	44	27.4	21:45:43	42.9	26.9
2012-06-22	21:52:46	45.1	27.2	21:52:12	45.6	27.8	21:53:31	44.1	27.4	21:50:43	43	26.9
2012-06-22	21:57:46	45.5	27.2	21:57:12	45.6	27.8	21:58:31	43.8	27.4	21:55:43	42.9	26.9
2012-06-22	22:02:46	46.1	27.2	22:02:12	45.5	27.8	22:03:31	43.8	27.4	22:00:43	43	26.8
2012-06-22	22:07:46	46.1	27.2	22:07:12	45.4	27.7	22:08:31	43.8	27.4	22:05:43	43.2	26.9
2012-06-22	22:12:46	46	27.1	22:12:12	45.5	27.7	22:13:31	43.8	27.3	22:10:43	43.4	26.8
2012-06-22	22:17:46	45.7	27.1	22:17:12	45.3	27.7	22:18:31	43.6	27.3	22:15:43	43.4	26.8
2012-06-22	22:22:46	45.3	27.1	22:22:12	45	27.7	22:23:31	43.6	27.3	22:20:43	43.1	26.8
2012-06-22	22:27:46	45.3	27	22:27:12	45.2	27.6	22:28:31	43.8	27.3	22:25:43	43.3	26.8
2012-06-22	22:32:46	45.6	27	22:32:12	45.3	27.6	22:33:31	43.9	27.3	22:30:43	43.6	26.8
2012-06-22	22:37:46	45.6	27	22:37:12	45.2	27.6	22:38:31	44.2	27.2	22:35:43	43.6	26.7
2012-06-22	22:42:46	45.9	27	22:42:12	45.7	27.6	22:43:31	44.4	27.2	22:40:43	44	26.7
2012-06-22	22:47:46	45.7	26.9	22:47:12	45.8	27.6	22:48:31	44.4	27.2	22:45:43	44.1	26.7
2012-06-22	22:52:46	46	26.9	22:52:12	45.7	27.5	22:53:31	44.7	27.2	22:50:43	44.4	26.7
2012-06-22	22:57:46	46.2	26.9	22:57:12	46	27.5	22:58:31	44.9	27.2	22:55:43	44.5	26.6
2012-06-22	23:02:46	46.5	26.9	23:02:12	46.7	27.5	23:03:31	45.4	27.2	23:00:43	44.8	26.6
2012-06-22	23:07:46	47.2	26.9	23:07:12	46.9	27.5	23:08:31	45.8	27.2	23:05:43	44.9	26.6
2012-06-22	23:12:46	47.6	26.9	23:12:12	47	27.5	23:13:31	46	27.1	23:10:43	45	26.6
2012-06-22	23:17:46	48	26.9	23:17:12	47.4	27.4	23:18:31	46	27.1	23:15:43	45.3	26.6
2012-06-22	23:22:46	48.1	26.9	23:22:12	47.6	27.4	23:23:31	46.2	27.1	23:20:43	45.8	26.6
2012-06-22	23:27:46	48.2	26.9	23:27:12	47.2	27.4	23:28:31	46.2	27	23:25:43	45.7	26.6
2012-06-22	23:32:46	48	26.9	23:32:12	47	27.4	23:33:31	46.3	27	23:30:43	45.8	26.5
2012-06-22	23:37:46	48	26.8	23:37:12	47.1	27.3	23:38:31	46.3	27	23:35:43	46	26.5
2012-06-22	23:42:46	48.1	26.8	23:42:12	47.2	27.3	23:43:31	46.4	27	23:40:43	46.2	26.5
2012-06-22	23:47:46	48.2	26.8	23:47:12	47.3	27.3	23:48:31	46.6	27	23:45:43	46.5	26.5
2012-06-22	23:52:46	48	26.7	23:52:12	47.5	27.3	23:53:31	46.6	27	23:50:43	46.7	26.5
2012-06-23	23:57:46	48.2	26.7	23:57:12	47.3	27.3	23:58:31	46.7	27	23:55:43	46.9	26.5
2012-06-23	00:02:46	48.3	26.7	00:02:12	47.5	27.3	00:03:31	46.9	27	00:00:43	47.3	26.5
2012-06-23	00:07:46	48.8	26.7	00:07:12	47.7	27.2	00:08:31	47	26.9	00:05:43	47.2	26.5
2012-06-23	00:12:46	48.6	26.7	00:12:12	47.8	27.2	00:13:31	47.2	26.9	00:10:43	47.3	26.5
2012-06-23	00:17:46	48.7	26.7	00:17:12	47.8	27.2	00:18:31	47.1	26.9	00:15:43	47.3	26.4
2012-06-23	00:22:46	48.7	26.7	00:22:12	47.7	27.2	00:23:31	47.4	26.9	00:20:43	47.3	26.4
2012-06-23	00:27:46	48.6	26.7	00:27:12	47.6	27.2	00:28:31	47.2	26.9	00:25:43	47.2	26.4
2012-06-23	00:32:46	48.7	26.6	00:32:12	47.7	27.2	00:33:31	47.1	26.9	00:30:43	47.3	26.4
2012-06-23	00:37:46	48.3	26.6	00:37:12	47.5	27.2	00:38:31	46.7	26.9	00:35:43	47.2	26.4
2012-06-23	00:42:46	48.2	26.6	00:42:12	47.2	27.2	00:43:31	46.5	26.9	00:40:43	46.9	26.4
2012-06-23	00:47:46	48.3	26.7	00:47:12	47.3	27.2	00:48:31	46.8	26.8	00:45:43	46.9	26.3
2012-06-23	00:52:46	48.4	26.6	00:52:12	47.4	27.2	00:53:31	46.8	26.8	00:50:43	47.1	26.3
2012-06-23	00:57:46	48.5	26.6	00:57:12	47.3	27.2	00:58:31	46.9	26.8	00:55:43	47.4	26.3
2012-06-23	01:02:46	48.7	26.6	01:02:12	47.5	27.2	01:03:31	46.9	26.8	01:00:43	47.3	26.3
2012-06-23	01:07:46	49	26.6	01:07:12	47.7	27.2	01:08:31	47.3	26.8	01:05:43	47.6	26.3
2012-06-23	01:12:46	49	26.6	01:12:12	47.8	27.2	01:13:31	47.4	26.8	01:10:43	47.9	26.2
2012-06-23	01:17:46	48.9	26.5	01:17:12	47.8	27.2	01:18:31	47.6	26.8	01:15:43	48	26.2
2012-06-23	01:22:46	48.8	26.5	01:22:12	47.6	27.1	01:23:31	47.3	26.8	01:20:43	47.7	26.2
2012-06-23	01:27:46	49.1	26.6	01:27:12	47.6	27.1	01:28:31	47	26.8	01:25:43	47.5	26.2
2012-06-23	01:32:46	49.5	26.6	01:32:12	47.6	27.1	01:33:31	47	26.7	01:30:43	47.2	26.2
2012-06-23	01:37:46	49.4	26.6	01:37:12	47.5	27.1	01:38:31	47	26.7	01:35:43	47.1	26.2
2012-06-23	01:42:46	48.9	26.6	01:42:12	47.5	27.1	01:43:31	47.1	26.7	01:40:43	47.2	26.2
2012-06-23	01:47:46	48.8	26.5	01:47:12	47.3	27.1	01:48:31	46.9	26.7	01:45:43	47.1	26.2
2012-06-23	01:52:46	48.7	26.6	01:52:12	47.3	27.1	01:53:31	46.8	26.7	01:50:43	46.9	26.2
2012-06-23	01:57:46	48.5	26.5	01:57:12	47	27.1	01:58:31	46.7	26.7	01:55:43	46.7	26.2
2012-06-23	02:02:46	48.6	26.5	02:02:12	47.2	27.1	02:03:31	47	26.7	02:00:43	47	26.2
2012-06-23	02:07:46	48.9	26.5	02:07:12	47.6	27.1	02:08:31	47.2	26.7	02:05:43	47.4	26.2
2012-06-23	02:12:46	49	26.5	02:12:12	47.7	27.1	02:13:31	47.4	26.7	02:10:43	47.4	26.2
2012-06-23	02:17:46	49.3	26.5	02:17:12	47.7	27.1	02:18:31	47.6	26.6	02:15:43	47.6	26.2
2012-06-23	02:22:46	49.3	26.5	02:22:12	47.9	27.1	02:23:31	47.9	26.6	02:20:43	47.9	26.1
2012-06-23	02:27:46	49.4	26.5	02:27:12	47.8	27.1	02:28:31	47.8	26.6	02:25:43	48	26.1
2012-06-23	02:32:46	49.3	26.5	02:32:12	48	27	02:33:31	47.9	26.6	02:30:43	48	26.1
2012-06-23	02:37:46	49.4	26.4	02:37:12	48.1	27	02:38:31	47.8	26.6	02:35:43	48	26.1
2012-06-23	02:42:46	49.2	26.4	02:42:12	47.8	27	02:43:31	47.6	26.6	02:40:43	47.8	26
2012-06-23	02:47:46	49.1	26.5	02:47:12	48.3	27	02:48:31	47.5	26.6	02:45:43	47.7	26
2012-06-23	02:52:46	49	26.5	02:52:12	49.1	27	02:53:31	47.4	26.6	02:50:43	47.6	26
2012-06-23	02:57:46	49	26.4	02:57:12	49.1	27	02:58:31	47.4	26.6	02:55:43	47.5	26
2012-06-23	03:02:46	49.2	26.5	03:02:12	49.1	27.1	03:03:31	47.6	26.6	03:00:43	47.6	26
2012-06-23	03:07:46	49.3	26.4	03:07:12	49	27	03:08:31	47.8	26.6	03:05:43	47.8	26
2012-06-23	03:12:46	49.3	26.4	03:12:12	48.8	27	03:13:31	47.9	26.6	03:10:43	48	26
2012-06-23	03:17:46	49.6	26.4	03:17:12	48.9	27	03:18:31	48	26.5	03:15:43	48.1	26
2012-06-23	03:22:46	49.7	26.4	03:22:12	49	27	03:23:31	48.3	26.6	03:20:43	48.6	26
2012-06-23	03:27:46	50.5	26.4	03:27:12	49.1	27	03:28:31	48.8	26.5	03:25:43	49.3	26
2012-06-23	03:32:46	50.8	26.4	03:32:12	49.4	27	03:33:31	49	26.6	03:30:43	49.6	26
2012-06-23	03:37:46	51	26.5	03:37:12	49.6	27	03:38:31	49.2	26.5	03:35:43	49.7	26
2012-06-23	03:42:46	51	26.4	03:42:12	49.8	26.9	03:43:31	49.4	26.5	03:40:43	49.9	26
2012-06-23	03:47:46	51	26.4	03:47:12	49.9	26.9	03:48:31	49.5	26.5	03:45:43	50	26
2012-06-23	03:52:46	50.9	26.4	03:52:12	49.9	26.9	03:53:31	49.5	26.5	03:50:43	50.2	26
2012-06-23	03:57:46	51	26.4	03:57:12	50	26.9	03:58:31	49.4	26.5	03:55:43	50.1	26
2012-06-23	04:02:46	51	26.3	04:02:12	50	26.9	04:03:31	49.4	26.5	04:00:43	50.2	25.9
2012-06-23	04:07:46	51.1	26.3	04:07:12	50	26.9	04:08:31	49.6	26.5	04:05:43	50.3	25.9
2012-06-23	04:12:46	51.2	26.3	04:12:12	50.3	26.9	04:13:31	49.7	26.4	04:10:43	50.4	25.9
2012-06-23	04:17:46	51.3	26.3	04:17:12	50.3	26.9	04:18:31	49.8	26.4	04:15:43	50.6	25.9
2012-06-23	04:22:46	51.6	26.3	04:22:12	50.4	26.8	04:23:31	50.1	26.4	04:20:43	50.6	25.9
2012-06-23	04:27:46	51.6	26.3	04:27:12	50.6	26.8	04:28:31	50.3	26.4	04:25:43	50.8	25.8
2012-06-23	04:32:46	51.9	26.3	04:32:12	50.8	26.8	04:33:31	50.5	26.4	04:30:43	51.4	25.8
2012-06-23	04:37:46	52	26.3	04:37:12	50.9	26.8	04:38:31	50.9	26.4	04:35:43	51.4	25.8
2012-06-23	04:42:46	52.2	26.3	04:42:12	51.4	26.8	04:43:31	51.2	26.4	04:40:43	51.7	25.8
2012-06-23	04:47:46	52.4	26.3	04:47:12	51.4	26.8	04:48:31	51.5	26.3	04:45:43	51.7	25.8
2012-06-23	04:52:46	52.5	26.3	04:52:12	51.5	26.8	04:53:31	51.8	26.4	04:50:43	52	25.8
2012-06-23	04:57:46	52.6	26.2	04:57:12	51.5	26.8	04:58:31	52.1	26.4	04:55:43	52	25.8
2012-06-23	05:02:46	52.7	26.2	05:02:12	51.5	26.8	05:03:31	52.4	26.4	05:00:43	52.1	25.8
2012-06-23	05:07:46	52.6	26.2	05:07:12	51.5	26.8	05:08:31	52.3	26.3	05:05:43	52.1	25.8
2012-06-23	05:12:46	52.8	26.2	05:12:12	51.7	26.8	05:13:31	52.5	26.3	05:10:43	52.2	25.7
2012-06-23	05:17:46	53.5	26.2	05:17:12	51.7	26.8	05:18:31	52.4	26.3	05:15:43	52.3	25.7
2012-06-23	05:22:46	54.1	26.3	05:22:12	51.7	26.7	05:23:31	52.2	26.3	05:20:43	52.3	25.7
2012-06-23	05:27:46	54.1	26.3	05:27:12	51.5	26.7	05:28:31	52.2	26.3	05:25:43	52.2	25.7
2012-06-23	05:32:46	53.9	26.3	05:32:12	51.3	26.7	05:33:31	51.9	26.3	05:30:43	52	25.7
2012-06-23	05:37:46	53.6	26.2	05:37:12	51.2	26.7	05:38:31	51.5	26.3	05:35:43	52	25.7
2012-06-23	05:42:46	53.4	26.2	05:42:12	51.4	26.7	05:43:31	51.3	26.3	05:40:43	51.8	25.7
2012-06-23	05:47:46	52.9	26.2	05:47:12	51.9	26.8	05:48:31	51.1	26.3	05:45:43	51.5	25.7
2012-06-23	05:52:46	52.6	26.2	05:52:12	51.8	26.8	05:53:31	51	26.3	05:50:43	51.3	25.7
2012-06-23	05:57:46	52.5	26.1	05:57:12	51.8	26.8	05:58:31	51	26.3	05:55:43	51.1	25.6
2012-06-23	06:02:46	52.6	26.2	06:02:12	51.6	26.8	06:03:31	51.7	26.3	06:00:43	51.2	25.7
2012-06-23	06:07:46	52.8	26.1	06:07:12	51.8	26.8	06:08:31	51.9	26.3	06:05:43	51.3	25.7
2012-06-23	06:12:46	52.7	26.2	06:12:12	51.4	26.8	06:13:31	51.5	26.4	06:10:43	51.3	25.7
2012-06-23	06:17:46	52.4	26.2	06:17:12	51.2	26.8	06:18:31	51.4	26.4	06:15:43	51.3	25.7
2012-06-23	06:22:46	52.4	26.1	06:22:12	51.1	26.8	06:23:31	51.2	26.4	06:20:43	51.6	25.8
2012-06-23	06:27:46	52.7	26.2	06:27:12	51.2	26.8	06:28:31	51.2	26.4	06:25:43	51.7	25.8
2012-06-23	06:32:46	53.5	26.2	06:32:12	51.4	26.8	06:33:31	51.1	26.4	06:30:43	52	25.8
2012-06-23	06:37:46	84.4	26.3	06:37:12	51.7	26.9	06:38:31	50.9	26.4	06:35:43	51.6	25.8
2012-06-23	06:42:46	91.9	27	06:42:12	51.6	26.9	06:43:31	51.3	26.4	06:40:43	51.6	25.8
2012-06-23	06:47:46	76.5	26.6	06:47:12	52.5	27	06:48:31	50.9	26.4	06:45:43	51.5	25.8
2012-06-23	06:52:46	71.2	26.6	06:52:12	90.5	27.3	06:53:31	50.8	26.4	06:50:43	51.3	25.8
2012-06-23	06:57:46	68.5	26.5	06:57:12	84	27.4	06:58:31	51.4	26.4	06:55:43	51.2	25.8
2012-06-23	07:02:46	66.3	26.5	07:02:12	78.9	27	07:03:31	91.1	26.9	07:00:43	51.3	25.8
2012-06-23	07:07:46	64	26.5	07:07:12	75.9	26.6	07:08:31	77.8	27	07:05:43	51.6	25.9
2012-06-23	07:12:46	62.8	26.4	07:12:12	72.7	26.4	07:13:31	71.4	26.9	07:10:43	69.8	25.9
2012-06-23	07:17:46	61.2	26.4	07:17:12	70.8	26.3	07:18:31	69.1	26.8	07:15:43	81.2	26.2
2012-06-23	07:22:46	60.3	26.4	07:22:12	68.9	26.3	07:23:31	67.8	26.7	07:20:43	72	26.2
2012-06-23	07:27:46	59.9	26.3	07:27:12	67	26.3	07:28:31	67.2	26.7	07:25:43	69.2	26.1
2012-06-23	07:32:46	59.9	26.4	07:32:12	65.3	26.3	07:33:31	67.7	26.7	07:30:43	67.6	26.1
2012-06-23	07:37:46	61	26.5	07:37:12	64.3	26.4	07:38:31	67.1	26.7	07:35:43	66.1	26
2012-06-23	07:42:46	61.1	26.5	07:42:12	63.2	26.5	07:43:31	65.4	26.7	07:40:43	65.1	26
2012-06-23	07:47:46	61.7	26.6	07:47:12	62.3	26.6	07:48:31	64.4	26.7	07:45:43	63.8	25.9
2012-06-23	07:52:46	62.5	26.6	07:52:12	61.9	26.6	07:53:31	63.7	26.7	07:50:43	63.7	25.9
2012-06-23	07:57:46	63.6	26.6	07:57:12	61.1	26.7	07:58:31	63.1	26.7	07:55:43	63.2	25.9
2012-06-23	08:02:46	62.9	26.7	08:02:12	60.9	26.8	08:03:31	62.6	26.7	08:00:43	63.5	26
2012-06-23	08:07:46	63	26.7	08:07:12	59.9	26.8	08:08:31	61.1	26.7	08:05:43	62.7	26
2012-06-23	08:12:46	61.6	26.7	08:12:12	59.7	26.8	08:13:31	60.4	26.7	08:10:43	62.2	26.1
2012-06-23	08:17:46	61.1	26.7	08:17:12	59.5	26.8	08:18:31	60	26.7	08:15:43	64.2	26.1
2012-06-23	08:22:46	59.9	26.7	08:22:12	59.3	26.9	08:23:31	59.7	26.6	08:20:43	64	26.2
2012-06-23	08:27:46	60.7	26.7	08:27:12	59.7	26.9	08:28:31	59.4	26.7	08:25:43	63.6	26.2
2012-06-23	08:32:46	60.3	26.7	08:32:12	60.9	26.9	08:33:31	59.1	26.7	08:30:43	61.8	26.2
2012-06-23	08:37:46	60.9	26.7	08:37:12	61.7	27	08:38:31	59.1	26.7	08:35:43	62.7	26.2
2012-06-23	08:42:46	59.7	26.6	08:42:12	62.2	27	08:43:31	59.1	26.6	08:40:43	61.6	26.2
2012-06-23	08:47:46	59.7	26.6	08:47:12	61.9	27.1	08:48:31	59.4	26.7	08:45:43	61.8	26.2
2012-06-23	08:52:46	59.2	26.5	08:52:12	62.7	27.1	08:53:31	59.1	26.7	08:50:43	61.2	26.2
2012-06-23	08:57:46	58.6	26.5	08:57:12	62.9	27.2	08:58:31	59.7	26.7	08:55:43	60.6	26.2
2012-06-23	09:02:46	58.8	26.5	09:02:12	63.5	27.2	09:03:31	60.5	26.8	09:00:43	60.5	26.1
2012-06-23	09:07:46	58.1	26.5	09:07:12	63.2	27.2	09:08:31	61.1	26.8	09:05:43	60.3	26.1
2012-06-23	09:12:46	58.2	26.5	09:12:12	60.7	27.2	09:13:31	59.4	26.8	09:10:43	60.6	26.1
2012-06-23	09:17:46	58.2	26.5	09:17:12	61.4	27.1	09:18:31	59	26.8	09:15:43	60.4	26.1
2012-06-23	09:22:46	59.7	26.6	09:22:12	62.4	27.1	09:23:31	58.8	26.8	09:20:43	61.7	26.1
2012-06-23	09:27:46	59.6	26.6	09:27:12	62.6	27.2	09:28:31	58.5	26.8	09:25:43	61.7	26.2
2012-06-23	09:32:46	59.3	26.7	09:32:12	63.2	27.2	09:33:31	58.5	26.7	09:30:43	61.1	26.2
2012-06-23	09:37:46	59.6	26.7	09:37:12	62.7	27.2	09:38:31	58.5	26.7	09:35:43	61.6	26.2
2012-06-23	09:42:46	59.3	26.7	09:42:12	62.1	27.2	09:43:31	58.2	26.7	09:40:43	61	26.2
2012-06-23	09:47:46	59.1	26.7	09:47:12	61.6	27.1	09:48:31	58.2	26.8	09:45:43	60.1	26.2
2012-06-23	09:52:46	59.4	26.7	09:52:12	62	27.1	09:53:31	58.2	26.8	09:50:43	60.4	26.2
2012-06-23	09:57:46	59.4	26.7	09:57:12	61.9	27.1	09:58:31	58.1	26.7	09:55:43	60.5	26.2
2012-06-23	10:02:46	59.3	26.7	10:02:12	61.8	27.2	10:03:31	58.5	26.8	10:00:43	60.2	26.2
2012-06-23	10:07:46	60	26.7	10:07:12	62.4	27.2	10:08:31	58.8	26.8	10:05:43	60.8	26.3
2012-06-23	10:12:46	60.9	26.8	10:12:12	63.5	27.2	10:13:31	59.3	26.8	10:10:43	61.3	26.3
2012-06-23	10:17:46	61.9	26.8	10:17:12	65	27.2	10:18:31	60	26.9	10:15:43	62.3	26.3
2012-06-23	10:22:46	61.9	26.9	10:22:12	65.3	27.2	10:23:31	60.4	26.9	10:20:43	62.5	26.4
2012-06-23	10:27:46	62	26.9	10:27:12	65.3	27.3	10:28:31	60.4	27	10:25:43	63	26.3
2012-06-23	10:32:46	62.4	26.9	10:32:12	65.5	27.3	10:33:31	60.8	27	10:30:43	62.8	26.4
2012-06-23	10:37:46	62.4	26.9	10:37:12	65.7	27.4	10:38:31	60.8	27	10:35:43	62.3	26.4
2012-06-23	10:42:46	62.6	26.9	10:42:12	65.4	27.4	10:43:31	61.2	27	10:40:43	62.3	26.4
2012-06-23	10:47:46	62.5	26.9	10:47:12	65.2	27.4	10:48:31	61.2	27	10:45:43	61.8	26.4
2012-06-23	10:52:46	62.4	26.9	10:52:12	64.8	27.4	10:53:31	61.4	27	10:50:43	61.9	26.4
2012-06-23	10:57:46	62.1	26.9	10:57:12	64.2	27.4	10:58:31	61.3	27.1	10:55:43	62	26.4
2012-06-23	11:02:46	61.8	26.9	11:02:12	64	27.4	11:03:31	61.2	27.1	11:00:43	62.4	26.4
2012-06-23	11:07:46	61.8	26.9	11:07:12	63.3	27.4	11:08:31	61	27.1	11:05:43	62.8	26.5
2012-06-23	11:12:46	61.5	27	11:12:12	62.8	27.4	11:13:31	60.5	27.2	11:10:43	62.5	26.5
2012-06-23	11:17:46	60.1	27	11:17:12	62	27.4	11:18:31	59.8	27.1	11:15:43	61.9	26.6
2012-06-23	11:22:46	60.3	27	11:22:12	61.4	27.4	11:23:31	59.3	27.1	11:20:43	61.2	26.6
2012-06-23	11:27:46	60.8	27.1	11:27:12	61	27.4	11:28:31	58.7	27.1	11:25:43	60.7	26.6
2012-06-23	11:32:46	60.5	27.1	11:32:12	60.6	27.4	11:33:31	58.2	27.1	11:30:43	61	26.6
2012-06-23	11:37:46	60	27.1	11:37:12	60.3	27.4	11:38:31	57.9	27.1	11:35:43	60.2	26.6
2012-06-23	11:42:46	60	27.1	11:42:12	59.6	27.5	11:43:31	57.6	27.1	11:40:43	59.6	26.6
2012-06-23	11:47:46	59.5	27.1	11:47:12	59.7	27.5	11:48:31	57.2	27.1	11:45:43	59.6	26.6
2012-06-23	11:52:46	58.4	27.1	11:52:12	59.4	27.5	11:53:31	56.7	27.1	11:50:43	58.8	26.6
2012-06-23	11:57:46	58.4	27.1	11:57:12	59.1	27.5	11:58:31	57.2	27.1	11:55:43	58.1	26.6
2012-06-23	12:02:46	58.5	27.1	12:02:12	59	27.5	12:03:31	57.2	27.1	12:00:43	58.6	26.6
2012-06-23	12:07:46	58.5	27.1	12:07:12	59	27.5	12:08:31	57.4	27.1	12:05:43	58.1	26.6
2012-06-23	12:12:46	58.2	27.1	12:12:12	58.8	27.5	12:13:31	57.4	27.2	12:10:43	58.1	26.6
2012-06-23	12:17:46	58.3	27.1	12:17:12	58.6	27.5	12:18:31	57.3	27.2	12:15:43	58.1	26.6
2012-06-23	12:22:46	57.2	27.1	12:22:12	57.7	27.5	12:23:31	56.5	27.2	12:20:43	57.2	26.6
2012-06-23	12:27:46	56.7	27.1	12:27:12	57.4	27.4	12:28:31	55.7	27.2	12:25:43	56.6	26.6
2012-06-23	12:32:46	56.6	27.1	12:32:12	57	27.4	12:33:31	55.1	27.1	12:30:43	56.2	26.6
2012-06-23	12:37:46	56.3	27.1	12:37:12	56.6	27.4	12:38:31	55	27.1	12:35:43	55.8	26.5
2012-06-23	12:42:46	56	27	12:42:12	56.5	27.4	12:43:31	54.8	27.1	12:40:43	55.5	26.5
2012-06-23	12:47:46	56.1	27	12:47:12	56.2	27.4	12:48:31	54.4	27.1	12:45:43	55.2	26.5
2012-06-23	12:52:46	56	27	12:52:12	55.8	27.4	12:53:31	54.8	27.1	12:50:43	55.2	26.4
2012-06-23	12:57:46	55.3	27	12:57:12	55.4	27.4	12:58:31	54.5	27.1	12:55:43	54.5	26.4
2012-06-23	13:02:46	55.2	27	13:02:12	55	27.4	13:03:31	54.3	27.1	13:00:43	54.4	26.4
2012-06-23	13:07:46	54.7	27	13:07:12	54.8	27.4	13:08:31	54.2	27.1	13:05:43	54.2	26.4
2012-06-23	13:12:46	54.6	27	13:12:12	54.6	27.4	13:13:31	54.1	27.1	13:10:43	53.8	26.4
2012-06-23	13:17:46	54.7	27	13:17:12	54.8	27.4	13:18:31	53.9	27.1	13:15:43	53.9	26.4
2012-06-23	13:22:46	57.3	27.1	13:22:12	55.3	27.4	13:23:31	54.9	27.2	13:20:43	54.2	26.5
2012-06-23	13:27:46	58.2	27.2	13:27:12	55.4	27.5	13:28:31	56.1	27.2	13:25:43	54.7	26.5
2012-06-23	13:32:46	57.2	27.2	13:32:12	56.4	27.5	13:33:31	55.9	27.2	13:30:43	55.3	26.6
2012-06-23	13:37:46	56.7	27.2	13:37:12	58.1	27.6	13:38:31	56	27.3	13:35:43	55.3	26.6
2012-06-23	13:42:46	55.8	27.2	13:42:12	58.7	27.6	13:43:31	55.5	27.3	13:40:43	55.7	26.6
2012-06-23	13:47:46	55.9	27.2	13:47:12	58	27.6	13:48:31	55.3	27.3	13:45:43	55.6	26.6
2012-06-23	13:52:46	57.2	27.2	13:52:12	58	27.6	13:53:31	55.5	27.3	13:50:43	55.1	26.6
2012-06-23	13:57:46	57.4	27.2	13:57:12	57.2	27.6	13:58:31	56.1	27.3	13:55:43	54.2	26.6
2012-06-23	14:02:46	58.6	27.3	14:02:12	57.5	27.5	14:03:31	56.3	27.3	14:00:43	54.8	26.6
2012-06-23	14:07:46	56.9	27.3	14:07:12	57	27.5	14:08:31	55.3	27.3	14:05:43	54.7	26.6
2012-06-23	14:12:46	56.3	27.2	14:12:12	58.6	27.5	14:13:31	54.9	27.3	14:10:43	54.8	26.6
2012-06-23	14:17:46	56.8	27.1	14:17:12	58.2	27.5	14:18:31	54.8	27.3	14:15:43	56.7	26.6
2012-06-23	14:22:46	57	27.1	14:22:12	59.8	27.6	14:23:31	55.1	27.2	14:20:43	57.3	26.6
2012-06-23	14:27:46	56.8	27.1	14:27:12	59.7	27.6	14:28:31	55.5	27.2	14:25:43	57.9	26.6
2012-06-23	14:32:46	57.4	27.1	14:32:12	58.9	27.6	14:33:31	55.4	27.2	14:30:43	59	26.6
2012-06-23	14:37:46	57.2	27.1	14:37:12	57.9	27.5	14:38:31	54.8	27.2	14:35:43	57.8	26.6
2012-06-23	14:42:46	57	27.1	14:42:12	56.8	27.5	14:43:31	54	27.2	14:40:43	56	26.6
2012-06-23	14:47:46	57.6	27.1	14:47:12	56.4	27.4	14:48:31	53.9	27.2	14:45:43	55.5	26.5
2012-06-23	14:52:46	58	27.1	14:52:12	56.5	27.4	14:53:31	54.3	27.2	14:50:43	55.3	26.5
2012-06-23	14:57:46	58.1	27.1	14:57:12	56.6	27.4	14:58:31	54.6	27.2	14:55:43	55.9	26.4
2012-06-23	15:02:46	58.2	27.2	15:02:12	57.1	27.4	15:03:31	55	27.2	15:00:43	56.6	26.4
2012-06-23	15:07:46	57.7	27.1	15:07:12	56.9	27.4	15:08:31	54.8	27.2	15:05:43	56.3	26.4
2012-06-23	15:12:46	57.3	27.2	15:12:12	56.4	27.4	15:13:31	55.3	27.2	15:10:43	56	26.4
2012-06-23	15:17:46	57.2	27.2	15:17:12	56.3	27.4	15:18:31	56	27.2	15:15:43	56.1	26.5
2012-06-23	15:22:46	57.3	27.2	15:22:12	56.6	27.5	15:23:31	56.3	27.3	15:20:43	56.4	26.4
2012-06-23	15:27:46	56.6	27.3	15:27:12	56.5	27.5	15:28:31	56	27.3	15:25:43	56.8	26.5
2012-06-23	15:32:46	56.3	27.3	15:32:12	55.9	27.5	15:33:31	55.6	27.3	15:30:43	56.2	26.6
2012-06-23	15:37:46	55.9	27.3	15:37:12	55.6	27.6	15:38:31	55.2	27.3	15:35:43	55.9	26.6
2012-06-23	15:42:46	56.2	27.3	15:42:12	55.9	27.6	15:43:31	55.1	27.4	15:40:43	55.8	26.6
2012-06-23	15:47:46	56.9	27.3	15:47:12	55.7	27.6	15:48:31	55.2	27.4	15:45:43	55.7	26.6
2012-06-23	15:52:46	56.6	27.3	15:52:12	55.7	27.6	15:53:31	55.1	27.4	15:50:43	55.9	26.6
2012-06-23	15:57:46	56.4	27.3	15:57:12	56.3	27.7	15:58:31	55.3	27.4	15:55:43	55.8	26.6
2012-06-23	16:02:46	56.3	27.4	16:02:12	56.8	27.7	16:03:31	55.1	27.4	16:00:43	56	26.6
2012-06-23	16:07:46	56.3	27.4	16:07:12	56.7	27.7	16:08:31	55.2	27.4	16:05:43	55.9	26.7
2012-06-23	16:12:46	56.3	27.5	16:12:12	57	27.8	16:13:31	55.5	27.4	16:10:43	56.2	26.7
2012-06-23	16:17:46	57	27.5	16:17:12	56.7	27.8	16:18:31	55.9	27.5	16:15:43	56.5	26.8
2012-06-23	16:22:46	57	27.5	16:22:12	56.9	27.8	16:23:31	56.3	27.5	16:20:43	56.4	26.8
2012-06-23	16:27:46	57	27.6	16:27:12	56.5	27.8	16:28:31	56.6	27.6	16:25:43	56	26.9
2012-06-23	16:32:46	57.3	27.7	16:32:12	56.6	27.9	16:33:31	57.1	27.7	16:30:43	56	27
2012-06-23	16:37:46	56.9	27.8	16:37:12	56	27.9	16:38:31	56.8	27.8	16:35:43	55.4	27
2012-06-23	16:42:46	55.7	27.8	16:42:12	55.8	28	16:43:31	56.3	27.8	16:40:43	54.5	27.1
2012-06-23	16:47:46	55.2	27.8	16:47:12	54.3	28	16:48:31	55.6	27.8	16:45:43	53.6	27.2
2012-06-23	16:52:46	54.6	27.8	16:52:12	54	28	16:53:31	54.8	27.8	16:50:43	52.7	27.2
2012-06-23	16:57:46	53.5	27.8	16:57:12	53.1	28.1	16:58:31	53.7	27.8	16:55:43	52.1	27.2
2012-06-23	17:02:46	53.2	27.8	17:02:12	52.5	28.1	17:03:31	53.5	27.8	17:00:43	52.9	27.3
2012-06-23	17:07:46	53.8	27.8	17:07:12	53.4	28.1	17:08:31	53.5	27.8	17:05:43	54.4	27.4
2012-06-23	17:12:46	53.7	27.8	17:12:12	53.5	28.1	17:13:31	53.6	27.8	17:10:43	55.2	27.4
2012-06-23	17:17:46	52.6	27.8	17:17:12	52.9	28.1	17:18:31	52.7	27.8	17:15:43	54.2	27.4
2012-06-23	17:22:46	52.4	27.8	17:22:12	52.6	28.1	17:23:31	52.5	27.8	17:20:43	53.6	27.4
2012-06-23	17:27:46	53.3	27.8	17:27:12	53.7	28.2	17:28:31	52.8	27.9	17:25:43	53.4	27.4
2012-06-23	17:32:46	53.3	27.8	17:32:12	53	28.2	17:33:31	52.4	27.9	17:30:43	53.7	27.4
2012-06-23	17:37:46	52.8	27.7	17:37:12	52.5	28.2	17:38:31	52	27.9	17:35:43	52.9	27.4
2012-06-23	17:42:46	52.8	27.7	17:42:12	52.9	28.2	17:43:31	52.9	27.9	17:40:43	52.8	27.4
2012-06-23	17:47:46	53.3	27.7	17:47:12	54	28.2	17:48:31	53.8	27.9	17:45:43	53.4	27.4
2012-06-23	17:52:46	53.2	27.7	17:52:12	54.1	28.2	17:53:31	53.8	27.9	17:50:43	53.3	27.4
2012-06-23	17:57:46	53	27.8	17:57:12	54.1	28.2	17:58:31	54.3	28	17:55:43	53.4	27.4
2012-06-23	18:02:46	53.1	27.8	18:02:12	54	28.3	18:03:31	54.3	28	18:00:43	54	27.4
2012-06-23	18:07:46	53.6	27.9	18:07:12	53.3	28.3	18:08:31	53.8	28	18:05:43	53.4	27.4
2012-06-23	18:12:46	54	27.9	18:12:12	53	28.3	18:13:31	53.6	28	18:10:43	53.1	27.5
2012-06-23	18:17:46	54.4	28	18:17:12	52.8	28.3	18:18:31	53.1	28	18:15:43	53.1	27.5
2012-06-23	18:22:46	54	28	18:22:12	52.6	28.4	18:23:31	53.2	28	18:20:43	52.8	27.6
2012-06-23	18:27:46	53.9	28.1	18:27:12	52.8	28.4	18:28:31	53.1	28.1	18:25:43	53.1	27.6
2012-06-23	18:32:46	53.9	28.1	18:32:12	52.9	28.4	18:33:31	53.1	28.1	18:30:43	53.4	27.6
2012-06-23	18:37:46	53.6	28.1	18:37:12	52.9	28.4	18:38:31	53	28.2	18:35:43	53.3	27.7
2012-06-23	18:42:46	53	28.1	18:42:12	52.5	28.5	18:43:31	53.1	28.2	18:40:43	53.4	27.7
2012-06-23	18:47:46	52.9	28.1	18:47:12	52.4	28.5	18:48:31	54	28.2	18:45:43	53.1	27.8
2012-06-23	18:52:46	53.4	28.2	18:52:12	52.4	28.5	18:53:31	54.1	28.3	18:50:43	53.9	27.8
2012-06-23	18:57:46	53.1	28.2	18:57:12	52.4	28.5	18:58:31	54.1	28.3	18:55:43	54.4	27.8
2012-06-23	19:02:46	53.1	28.2	19:02:12	52.5	28.6	19:03:31	54	28.3	19:00:43	54.3	27.8
2012-06-23	19:07:46	53.1	28.2	19:07:12	52.8	28.6	19:08:31	54.1	28.3	19:05:43	54.4	27.8
2012-06-23	19:12:46	53.4	28.2	19:12:12	53.2	28.6	19:13:31	53.5	28.3	19:10:43	54	27.8
2012-06-23	19:17:46	54.3	28.2	19:17:12	53.6	28.6	19:18:31	53.4	28.3	19:15:43	53.9	27.9
2012-06-23	19:22:46	55.4	28.2	19:22:12	53.8	28.6	19:23:31	53.9	28.3	19:20:43	53.8	27.8
2012-06-23	19:27:46	55.7	28.1	19:27:12	53.7	28.6	19:28:31	55	28.3	19:25:43	54.2	27.8
2012-06-23	19:32:46	56.8	28.1	19:32:12	53.6	28.6	19:33:31	56.9	28.3	19:30:43	54.4	27.8
2012-06-23	19:37:46	57.8	28.2	19:37:12	53.7	28.5	19:38:31	56.8	28.3	19:35:43	54.7	27.8
2012-06-23	19:42:46	57.9	28.2	19:42:12	53.9	28.5	19:43:31	57.4	28.3	19:40:43	56.1	27.8
2012-06-23	19:47:46	57.7	28.2	19:47:12	54	28.5	19:48:31	57.3	28.3	19:45:43	57.9	27.8
2012-06-23	19:52:46	57.5	28.2	19:52:12	56.1	28.6	19:53:31	57.1	28.3	19:50:43	57.8	27.8
2012-06-23	19:57:46	57.6	28.1	19:57:12	57.1	28.6	19:58:31	58.3	28.2	19:55:43	57.2	27.8
2012-06-23	20:02:46	57.6	28.1	20:02:12	58.1	28.6	20:03:31	59.9	28.3	20:00:43	56.9	27.8
2012-06-23	20:07:46	60.4	28.1	20:07:12	58.1	28.6	20:08:31	59.7	28.3	20:05:43	56.7	27.7
2012-06-23	20:12:46	59.1	28.1	20:12:12	57.8	28.6	20:13:31	58.5	28.2	20:10:43	56.7	27.6
2012-06-23	20:17:46	59.4	28.1	20:17:12	57.2	28.5	20:18:31	58.4	28.2	20:15:43	56.5	27.6
2012-06-23	20:22:46	60.1	28.1	20:22:12	56.9	28.5	20:23:31	57.7	28.2	20:20:43	56.6	27.6
2012-06-23	20:27:46	59.6	28	20:27:12	57.1	28.4	20:28:31	57.3	28.1	20:25:43	56.6	27.5
2012-06-23	20:32:46	59.5	28	20:32:12	58	28.4	20:33:31	57.2	28	20:30:43	58.7	27.5
2012-06-23	20:37:46	59.2	27.9	20:37:12	59.9	28.4	20:38:31	57.2	28	20:35:43	58.3	27.6
2012-06-23	20:42:46	59.2	27.9	20:42:12	60	28.4	20:43:31	57.1	27.9	20:40:43	58.5	27.5
2012-06-23	20:47:46	58.9	27.8	20:47:12	59.1	28.4	20:48:31	57	27.9	20:45:43	57.8	27.5
2012-06-23	20:52:46	58.5	27.8	20:52:12	58.6	28.4	20:53:31	56.8	27.9	20:50:43	57.5	27.4
2012-06-23	20:57:46	58.3	27.8	20:57:12	58.9	28.4	20:58:31	56.7	27.8	20:55:43	57.4	27.4
2012-06-23	21:02:46	58.3	27.7	21:02:12	59.1	28.3	21:03:31	56.8	27.8	21:00:43	57.4	27.4
2012-06-23	21:07:46	58.2	27.7	21:07:12	58.2	28.3	21:08:31	56.8	27.8	21:05:43	57.3	27.4
2012-06-23	21:12:46	58.2	27.7	21:12:12	57.9	28.3	21:13:31	56.7	27.8	21:10:43	57.5	27.3
2012-06-23	21:17:46	58.1	27.7	21:17:12	57.6	28.2	21:18:31	56.7	27.8	21:15:43	57.4	27.3
2012-06-23	21:22:46	58.2	27.7	21:22:12	57.7	28.2	21:23:31	56.8	27.8	21:20:43	57.5	27.3
2012-06-23	21:27:46	58.5	27.6	21:27:12	57.5	28.2	21:28:31	56.8	27.7	21:25:43	57.7	27.3
2012-06-23	21:32:46	58.1	27.6	21:32:12	57.5	28.2	21:33:31	57.4	27.7	21:30:43	57.9	27.2
2012-06-23	21:37:46	58.4	27.6	21:37:12	57.6	28.2	21:38:31	57.7	27.8	21:35:43	57.8	27.2
2012-06-23	21:42:46	58.3	27.6	21:42:12	57.5	28.1	21:43:31	57.8	27.7	21:40:43	57.8	27.2
2012-06-23	21:47:46	58.4	27.6	21:47:12	57.5	28.1	21:48:31	57.5	27.7	21:45:43	57.7	27.2
2012-06-23	21:52:46	58.5	27.5	21:52:12	57.9	28.1	21:53:31	57.4	27.7	21:50:43	57.8	27.1
2012-06-23	21:57:46	58.4	27.5	21:57:12	58.2	28.1	21:58:31	57.2	27.7	21:55:43	57.9	27.1
2012-06-23	22:02:46	58.5	27.5	22:02:12	58.5	28.1	22:03:31	57.1	27.7	22:00:43	57.6	27.1
2012-06-23	22:07:46	59	27.5	22:07:12	58.3	28.1	22:08:31	56.9	27.6	22:05:43	57.5	27.1
2012-06-23	22:12:46	58.9	27.5	22:12:12	58.1	28.1	22:13:31	57.1	27.6	22:10:43	57.6	27
2012-06-23	22:17:46	58.8	27.5	22:17:12	57.9	28	22:18:31	57.1	27.6	22:15:43	57.7	27
2012-06-23	22:22:46	58.6	27.5	22:22:12	58	28	22:23:31	57.3	27.6	22:20:43	57.9	27
2012-06-23	22:27:46	58.7	27.5	22:27:12	57.8	28	22:28:31	57.2	27.6	22:25:43	57.9	27
2012-06-23	22:32:46	58.8	27.4	22:32:12	57.7	28	22:33:31	57.2	27.6	22:30:43	57.9	27
2012-06-23	22:37:46	58.4	27.4	22:37:12	57.6	27.9	22:38:31	57.6	27.6	22:35:43	57.8	27
2012-06-23	22:42:46	58.2	27.4	22:42:12	57.5	27.9	22:43:31	57.8	27.6	22:40:43	57.6	27
2012-06-23	22:47:46	58.3	27.3	22:47:12	57.3	27.9	22:48:31	57.7	27.6	22:45:43	57.6	27
2012-06-23	22:52:46	58	27.4	22:52:12	57.1	27.9	22:53:31	57.3	27.6	22:50:43	57.5	26.9
2012-06-23	22:57:46	58.2	27.3	22:57:12	57.2	27.9	22:58:31	57.2	27.5	22:55:43	57.5	26.9
2012-06-23	23:02:46	58.1	27.3	23:02:12	57.2	27.9	23:03:31	57.1	27.5	23:00:43	57.6	26.9
2012-06-23	23:07:46	58.1	27.3	23:07:12	57.4	27.8	23:08:31	57	27.5	23:05:43	57.6	26.9
2012-06-23	23:12:46	58.2	27.3	23:12:12	57.5	27.8	23:13:31	57	27.4	23:10:43	58.3	26.9
2012-06-23	23:17:46	58.1	27.3	23:17:12	57.2	27.8	23:18:31	57.1	27.4	23:15:43	58.8	26.9
2012-06-23	23:22:46	58.1	27.3	23:22:12	57.3	27.8	23:23:31	57	27.4	23:20:43	58.6	26.9
2012-06-23	23:27:46	58.2	27.3	23:27:12	57.3	27.8	23:28:31	56.9	27.4	23:25:43	58.4	26.9
2012-06-23	23:32:46	58	27.3	23:32:12	57.3	27.8	23:33:31	56.9	27.4	23:30:43	58.3	26.8
2012-06-23	23:37:46	58.2	27.3	23:37:12	57.3	27.8	23:38:31	57	27.4	23:35:43	58.2	26.8
2012-06-23	23:42:46	58.2	27.2	23:42:12	57.4	27.8	23:43:31	57	27.4	23:40:43	58.1	26.8
2012-06-23	23:47:46	58.1	27.2	23:47:12	57.9	27.8	23:48:31	57.1	27.4	23:45:43	58.2	26.8
2012-06-23	23:52:46	58.4	27.2	23:52:12	58.1	27.8	23:53:31	57.3	27.3	23:50:43	58.3	26.7
2012-06-24	23:57:46	58.4	27.2	23:57:12	57.8	27.7	23:58:31	57.6	27.4	23:55:43	58.5	26.7
2012-06-24	00:02:46	58.6	27.2	00:02:12	58	27.7	00:03:31	57.7	27.3	00:00:43	58.6	26.7
2012-06-24	00:07:46	58.6	27.2	00:07:12	58	27.7	00:08:31	57.8	27.3	00:05:43	58.8	26.7
2012-06-24	00:12:46	59.2	27.1	00:12:12	58	27.7	00:13:31	57.9	27.3	00:10:43	58.8	26.7
2012-06-24	00:17:46	59.8	27.2	00:17:12	58.2	27.7	00:18:31	57.9	27.3	00:15:43	59.2	26.7
2012-06-24	00:22:46	59.6	27.2	00:22:12	58.1	27.7	00:23:31	58	27.3	00:20:43	59.1	26.7
2012-06-24	00:27:46	59.4	27.1	00:27:12	58.2	27.7	00:28:31	58	27.2	00:25:43	59.1	26.6
2012-06-24	00:32:46	59.4	27.1	00:32:12	58.3	27.7	00:33:31	58.1	27.2	00:30:43	59.2	26.6
2012-06-24	00:37:46	59.4	27.1	00:37:12	58.3	27.7	00:38:31	58.3	27.2	00:35:43	59.4	26.6
2012-06-24	00:42:46	59.7	27.1	00:42:12	58.4	27.6	00:43:31	58.3	27.2	00:40:43	59.5	26.6
2012-06-24	00:47:46	59.6	27.1	00:47:12	58.3	27.6	00:48:31	58.3	27.2	00:45:43	59.5	26.6
2012-06-24	00:52:46	59.7	27	00:52:12	58.5	27.6	00:53:31	58.4	27.2	00:50:43	59.8	26.6
2012-06-24	00:57:46	59.8	27	00:57:12	58.4	27.6	00:58:31	58.5	27.2	00:55:43	59.8	26.6
2012-06-24	01:02:46	59.9	27	01:02:12	58.5	27.6	01:03:31	58.9	27.1	01:00:43	59.9	26.5
2012-06-24	01:07:46	60	27	01:07:12	58.7	27.6	01:08:31	59.4	27.1	01:05:43	60	26.5
2012-06-24	01:12:46	60.2	26.9	01:12:12	58.9	27.5	01:13:31	59.3	27.1	01:10:43	60.2	26.5
2012-06-24	01:17:46	60.3	26.9	01:17:12	58.9	27.5	01:18:31	59.3	27.1	01:15:43	60.3	26.4
2012-06-24	01:22:46	60.4	26.9	01:22:12	58.9	27.5	01:23:31	59.2	27	01:20:43	60.3	26.4
2012-06-24	01:27:46	60.3	26.9	01:27:12	59	27.5	01:28:31	59.3	27	01:25:43	60.3	26.4
2012-06-24	01:32:46	60.5	26.9	01:32:12	59	27.5	01:33:31	59.4	27	01:30:43	60.3	26.4
2012-06-24	01:37:46	60.5	26.9	01:37:12	59.1	27.4	01:38:31	59.5	27	01:35:43	60.5	26.4
2012-06-24	01:42:46	61	26.9	01:42:12	59.4	27.4	01:43:31	59.8	27	01:40:43	60.6	26.4
2012-06-24	01:47:46	61.1	26.9	01:47:12	59.5	27.4	01:48:31	59.9	27	01:45:43	60.9	26.4
2012-06-24	01:52:46	61.1	26.9	01:52:12	59.7	27.4	01:53:31	60	27	01:50:43	61	26.3
2012-06-24	01:57:46	61.1	26.9	01:57:12	59.7	27.4	01:58:31	60.1	27	01:55:43	61.1	26.3
2012-06-24	02:02:46	61.1	26.9	02:02:12	59.8	27.4	02:03:31	60.2	26.9	02:00:43	61.2	26.3
2012-06-24	02:07:46	61.3	26.9	02:07:12	59.9	27.4	02:08:31	60.4	26.9	02:05:43	61.3	26.3
2012-06-24	02:12:46	61.4	26.9	02:12:12	60	27.4	02:13:31	60.5	26.9	02:10:43	61.4	26.3
2012-06-24	02:17:46	61.6	26.9	02:17:12	60.3	27.4	02:18:31	60.8	26.9	02:15:43	61.7	26.3
2012-06-24	02:22:46	61.6	26.8	02:22:12	60.8	27.4	02:23:31	60.8	26.9	02:20:43	61.8	26.3
2012-06-24	02:27:46	61.6	26.9	02:27:12	61.4	27.4	02:28:31	60.9	26.9	02:25:43	61.8	26.3
2012-06-24	02:32:46	61.7	26.8	02:32:12	61.4	27.4	02:33:31	61.1	26.9	02:30:43	61.8	26.3
2012-06-24	02:37:46	61.8	26.8	02:37:12	61.2	27.4	02:38:31	61.1	26.9	02:35:43	61.9	26.3
2012-06-24	02:42:46	61.8	26.8	02:42:12	61.1	27.4	02:43:31	61.1	26.9	02:40:43	62	26.2
2012-06-24	02:47:46	62.2	26.8	02:47:12	61	27.4	02:48:31	61	26.9	02:45:43	62.1	26.2
2012-06-24	02:52:46	62.2	26.8	02:52:12	61	27.4	02:53:31	61	26.9	02:50:43	62.3	26.2
2012-06-24	02:57:46	62.3	26.8	02:57:12	61	27.4	02:58:31	61.2	26.9	02:55:43	62.3	26.2
2012-06-24	03:02:46	62.2	26.8	03:02:12	61.1	27.3	03:03:31	61.3	26.8	03:00:43	62.4	26.2
2012-06-24	03:07:46	62.3	26.7	03:07:12	61.1	27.3	03:08:31	61.3	26.8	03:05:43	62.4	26.2
2012-06-24	03:12:46	62.5	26.7	03:12:12	61.2	27.3	03:13:31	61.3	26.8	03:10:43	62.5	26.2
2012-06-24	03:17:46	62.5	26.7	03:17:12	61.2	27.3	03:18:31	61.5	26.8	03:15:43	62.5	26.2
2012-06-24	03:22:46	62.6	26.7	03:22:12	61.3	27.2	03:23:31	61.5	26.8	03:20:43	62.6	26.1
2012-06-24	03:27:46	62.7	26.7	03:27:12	61.4	27.2	03:28:31	61.6	26.8	03:25:43	62.7	26.1
2012-06-24	03:32:46	63.3	26.7	03:32:12	61.6	27.2	03:33:31	61.7	26.8	03:30:43	62.8	26.1
2012-06-24	03:37:46	63.7	26.7	03:37:12	61.6	27.2	03:38:31	62	26.8	03:35:43	62.9	26.1
2012-06-24	03:42:46	63.6	26.7	03:42:12	61.8	27.2	03:43:31	61.9	26.7	03:40:43	63	26
2012-06-24	03:47:46	63.5	26.7	03:47:12	62	27.2	03:48:31	61.9	26.7	03:45:43	63.1	26
2012-06-24	03:52:46	63.3	26.7	03:52:12	62.2	27.2	03:53:31	62	26.7	03:50:43	63.2	26
2012-06-24	03:57:46	63.2	26.6	03:57:12	62	27.2	03:58:31	61.9	26.7	03:55:43	63.3	26
2012-06-24	04:02:46	63.3	26.7	04:02:12	62	27.2	04:03:31	61.9	26.7	04:00:43	63.4	26
2012-06-24	04:07:46	63.3	26.6	04:07:12	62	27.2	04:08:31	62	26.7	04:05:43	63.5	26
2012-06-24	04:12:46	63.3	26.6	04:12:12	61.9	27.2	04:13:31	62	26.7	04:10:43	63.5	26
2012-06-24	04:17:46	63.3	26.6	04:17:12	61.9	27.2	04:18:31	62	26.7	04:15:43	63.6	26
2012-06-24	04:22:46	63.3	26.6	04:22:12	62	27.2	04:23:31	62	26.6	04:20:43	63.6	26
2012-06-24	04:27:46	63.4	26.6	04:27:12	62	27.2	04:28:31	62.2	26.7	04:25:43	63.6	26
2012-06-24	04:32:46	63.5	26.7	04:32:12	62.1	27.1	04:33:31	62.6	26.7	04:30:43	63.9	26
2012-06-24	04:37:46	64.2	26.7	04:37:12	62.2	27.2	04:38:31	62.7	26.7	04:35:43	63.9	26
2012-06-24	04:42:46	64.5	26.8	04:42:12	62.7	27.2	04:43:31	62.9	26.7	04:40:43	64.3	26
2012-06-24	04:47:46	65.1	26.8	04:47:12	63.3	27.2	04:48:31	62.7	26.7	04:45:43	64.7	26
2012-06-24	04:52:46	65	26.8	04:52:12	64	27.3	04:53:31	62.6	26.7	04:50:43	64.7	26
2012-06-24	04:57:46	65	26.8	04:57:12	63.6	27.2	04:58:31	62.6	26.7	04:55:43	64.8	26
2012-06-24	05:02:46	65.1	26.8	05:02:12	63.6	27.2	05:03:31	62.6	26.7	05:00:43	64.6	26
2012-06-24	05:07:46	64.9	26.8	05:07:12	63.4	27.2	05:08:31	62.6	26.6	05:05:43	64.5	26
2012-06-24	05:12:46	64.6	26.8	05:12:12	63.2	27.1	05:13:31	62.7	26.7	05:10:43	64.6	25.9
2012-06-24	05:17:46	64.6	26.8	05:17:12	63.2	27.1	05:18:31	62.8	26.6	05:15:43	64.6	25.9
2012-06-24	05:22:46	64.5	26.7	05:22:12	63.2	27	05:23:31	63.2	26.6	05:20:43	64.6	25.9
2012-06-24	05:27:46	64.5	26.7	05:27:12	63.5	27	05:28:31	63.6	26.7	05:25:43	64.8	25.9
2012-06-24	05:32:46	64.4	26.8	05:32:12	63.6	27	05:33:31	63.7	26.7	05:30:43	64.9	25.9
2012-06-24	05:37:46	64.5	26.8	05:37:12	63.6	27	05:38:31	63.6	26.7	05:35:43	65	25.9
2012-06-24	05:42:46	64.7	26.8	05:42:12	63.9	27	05:43:31	63.6	26.7	05:40:43	65.1	25.9
2012-06-24	05:47:46	64.5	26.8	05:47:12	63.7	27	05:48:31	63.6	26.7	05:45:43	65.3	25.9
2012-06-24	05:52:46	64.6	26.8	05:52:12	63.7	27	05:53:31	63.6	26.7	05:50:43	65.4	25.9
2012-06-24	05:57:46	64.5	26.8	05:57:12	63.7	27	05:58:31	63.6	26.7	05:55:43	65.4	25.9
2012-06-24	06:02:46	64.8	26.8	06:02:12	63.6	27	06:03:31	63.4	26.6	06:00:43	65.3	25.9
2012-06-24	06:07:46	64.8	26.8	06:07:12	63.4	27	06:08:31	63.5	26.6	06:05:43	65.2	25.9
2012-06-24	06:12:46	65.8	26.8	06:12:12	63.5	27	06:13:31	63.6	26.6	06:10:43	65.3	25.9
2012-06-24	06:17:46	66.3	26.9	06:17:12	63.7	27	06:18:31	63.7	26.6	06:15:43	65.4	25.9
2012-06-24	06:22:46	66.3	26.9	06:22:12	64	27.1	06:23:31	63.9	26.7	06:20:43	65.6	25.9
2012-06-24	06:27:46	66.5	26.9	06:27:12	64.4	27.1	06:28:31	64.5	26.7	06:25:43	65.5	25.9
2012-06-24	06:32:46	66.2	26.9	06:32:12	64.6	27.2	06:33:31	64.3	26.7	06:30:43	65.5	25.9
2012-06-24	06:37:46	66	26.9	06:37:12	65	27.2	06:38:31	64.1	26.7	06:35:43	66.4	26
2012-06-24	06:42:46	90	27.1	06:42:12	65	27.2	06:43:31	63.9	26.8	06:40:43	66.9	26.1
2012-06-24	06:47:46	89.7	27.6	06:47:12	64.7	27.2	06:48:31	63.9	26.7	06:45:43	66.8	26.2
2012-06-24	06:52:46	83.5	27.6	06:52:12	90.9	27.7	06:53:31	64.5	26.7	06:50:43	66.8	26.3
2012-06-24	06:57:46	80.1	27.5	06:57:12	84.7	27.8	06:58:31	82.8	26.8	06:55:43	66.7	26.3
2012-06-24	07:02:46	77.8	27.5	07:02:12	80.1	27.8	07:03:31	91.7	27.6	07:00:43	67.1	26.4
2012-06-24	07:07:46	76.1	27.4	07:07:12	78	27.7	07:08:31	87.2	27.4	07:05:43	66.8	26.4
2012-06-24	07:12:46	74.3	27.3	07:12:12	76.4	27.6	07:13:31	82.9	27.3	07:10:43	78.7	26.4
2012-06-24	07:17:46	73.4	27.3	07:17:12	75.3	27.5	07:18:31	80.2	27.1	07:15:43	84.9	26.7
2012-06-24	07:22:46	74.2	27.3	07:22:12	74.2	27.4	07:23:31	79.1	27	07:20:43	80.1	26.6
2012-06-24	07:27:46	73	27.4	07:27:12	73.1	27.4	07:28:31	77.5	27	07:25:43	77.7	26.6
2012-06-24	07:32:46	72.4	27.4	07:32:12	72.3	27.4	07:33:31	76.1	27	07:30:43	76.3	26.6
2012-06-24	07:37:46	72.4	27.4	07:37:12	71.5	27.4	07:38:31	75.3	27	07:35:43	75	26.6
2012-06-24	07:42:46	73	27.4	07:42:12	70.8	27.4	07:43:31	74.4	27	07:40:43	73.6	26.6
2012-06-24	07:47:46	72.6	27.4	07:47:12	70.3	27.4	07:48:31	74.1	27	07:45:43	72.9	26.6
2012-06-24	07:52:46	73.3	27.4	07:52:12	70.1	27.4	07:53:31	73.4	27.1	07:50:43	72.4	26.6
2012-06-24	07:57:46	72.7	27.5	07:57:12	69.9	27.5	07:58:31	73	27.1	07:55:43	72.2	26.6
2012-06-24	08:02:46	73.1	27.5	08:02:12	69.4	27.5	08:03:31	72.8	27.2	08:00:43	72	26.7
2012-06-24	08:07:46	73	27.5	08:07:12	69.3	27.5	08:08:31	71.5	27.2	08:05:43	72.1	26.7
2012-06-24	08:12:46	72.1	27.5	08:12:12	69.5	27.5	08:13:31	71.8	27.2	08:10:43	72.4	26.8
2012-06-24	08:17:46	70.9	27.5	08:17:12	69.3	27.5	08:18:31	70.7	27.3	08:15:43	73	26.8
2012-06-24	08:22:46	71.8	27.5	08:22:12	69.3	27.5	08:23:31	70.3	27.3	08:20:43	72.7	26.9
2012-06-24	08:27:46	71.2	27.6	08:27:12	68.9	27.6	08:28:31	70.4	27.3	08:25:43	73.5	26.9
2012-06-24	08:32:46	70.6	27.6	08:32:12	68.7	27.6	08:33:31	70	27.3	08:30:43	73.5	27
2012-06-24	08:37:46	70.3	27.6	08:37:12	69.5	27.6	08:38:31	70.2	27.3	08:35:43	72.8	27
2012-06-24	08:42:46	70.1	27.6	08:42:12	71.3	27.6	08:43:31	70.5	27.3	08:40:43	72.7	27
2012-06-24	08:47:46	70.6	27.6	08:47:12	72.3	27.7	08:48:31	71.1	27.4	08:45:43	72.8	27
2012-06-24	08:52:46	70.1	27.6	08:52:12	72.2	27.8	08:53:31	70.5	27.4	08:50:43	73.1	27
2012-06-24	08:57:46	70.1	27.6	08:57:12	73.4	27.8	08:58:31	70	27.4	08:55:43	72	27
2012-06-24	09:02:46	69.9	27.6	09:02:12	73.8	27.9	09:03:31	69.9	27.4	09:00:43	71.5	26.9
2012-06-24	09:07:46	70	27.6	09:07:12	74.6	27.9	09:08:31	69.6	27.4	09:05:43	71.3	26.9
2012-06-24	09:12:46	69.8	27.6	09:12:12	75.1	28	09:13:31	69.4	27.4	09:10:43	70.7	26.9
2012-06-24	09:17:46	69.8	27.6	09:17:12	73.9	28	09:18:31	69.5	27.4	09:15:43	71	26.8
2012-06-24	09:22:46	69.9	27.6	09:22:12	73.6	28	09:23:31	69.8	27.4	09:20:43	71.4	26.8
2012-06-24	09:27:46	70.8	27.7	09:27:12	73.5	28	09:28:31	69.7	27.4	09:25:43	71.9	26.9
2012-06-24	09:32:46	70.6	27.7	09:32:12	73.1	28	09:33:31	69.4	27.4	09:30:43	72	26.9
2012-06-24	09:37:46	70.8	27.8	09:37:12	72.6	28	09:38:31	68.8	27.4	09:35:43	71.5	26.9
2012-06-24	09:42:46	70.8	27.8	09:42:12	71.4	28	09:43:31	69.4	27.5	09:40:43	71	26.9
2012-06-24	09:47:46	70.5	27.8	09:47:12	70.9	28	09:48:31	69.4	27.5	09:45:43	71.2	27
2012-06-24	09:52:46	69.9	27.8	09:52:12	70.5	28	09:53:31	69.7	27.6	09:50:43	70.8	27
2012-06-24	09:57:46	69.6	27.8	09:57:12	70.4	27.9	09:58:31	69.6	27.6	09:55:43	71.3	27
2012-06-24	10:02:46	68.8	27.8	10:02:12	70	27.9	10:03:31	69.1	27.6	10:00:43	71.2	27
2012-06-24	10:07:46	68.6	27.8	10:07:12	69.6	27.9	10:08:31	68.9	27.6	10:05:43	70.9	27.1
2012-06-24	10:12:46	68.2	27.9	10:12:12	69.8	27.9	10:13:31	68.9	27.6	10:10:43	70.8	27.1
2012-06-24	10:17:46	68.2	27.9	10:17:12	69.2	27.9	10:18:31	68.8	27.7	10:15:43	70.1	27.1
2012-06-24	10:22:46	68.3	27.9	10:22:12	69.9	27.9	10:23:31	69.1	27.7	10:20:43	70.2	27.1
2012-06-24	10:27:46	68.2	27.9	10:27:12	70.6	28	10:28:31	69.3	27.7	10:25:43	71	27.1
2012-06-24	10:32:46	68.1	28	10:32:12	70.5	28	10:33:31	69	27.7	10:30:43	71.1	27.2
2012-06-24	10:37:46	69	28	10:37:12	70.5	28	10:38:31	69.2	27.8	10:35:43	71	27.2
2012-06-24	10:42:46	68.9	28	10:42:12	70.3	28.1	10:43:31	69.3	27.8	10:40:43	70.7	27.2
2012-06-24	10:47:46	69.2	28.1	10:47:12	70.3	28.1	10:48:31	69.3	27.8	10:45:43	70.9	27.2
2012-06-24	10:52:46	68.5	28.1	10:52:12	69.8	28.1	10:53:31	68.8	27.8	10:50:43	70.8	27.2
2012-06-24	10:57:46	68.1	28.2	10:57:12	69.3	28.1	10:58:31	68.2	27.8	10:55:43	70.5	27.3
2012-06-24	11:02:46	67.4	28.2	11:02:12	68.9	28.2	11:03:31	68	27.9	11:00:43	69.8	27.3
2012-06-24	11:07:46	67.4	28.2	11:07:12	68.9	28.2	11:08:31	68.4	27.9	11:05:43	69.8	27.3
2012-06-24	11:12:46	67.2	28.2	11:12:12	68.6	28.2	11:13:31	68.3	28	11:10:43	69.7	27.3
2012-06-24	11:17:46	67.3	28.2	11:17:12	68.5	28.2	11:18:31	68.1	28	11:15:43	69.9	27.4
2012-06-24	11:22:46	66.7	28.2	11:22:12	68.3	28.2	11:23:31	67.9	28	11:20:43	69.7	27.4
2012-06-24	11:27:46	66.4	28.3	11:27:12	68.7	28.2	11:28:31	67.5	28	11:25:43	69.8	27.4
2012-06-24	11:32:46	66.5	28.3	11:32:12	69	28.3	11:33:31	67.8	28	11:30:43	69.8	27.5
2012-06-24	11:37:46	66.6	28.3	11:37:12	69.6	28.3	11:38:31	67.9	28	11:35:43	70.1	27.5
2012-06-24	11:42:46	66.4	28.3	11:42:12	69	28.3	11:43:31	67.8	28.1	11:40:43	69.8	27.5
2012-06-24	11:47:46	66.2	28.4	11:47:12	68.8	28.4	11:48:31	67.7	28.1	11:45:43	69.9	27.6
2012-06-24	11:52:46	65.8	28.4	11:52:12	68.3	28.4	11:53:31	67.1	28.1	11:50:43	69.7	27.6
2012-06-24	11:57:46	65.5	28.4	11:57:12	67.9	28.4	11:58:31	66.8	28.1	11:55:43	69.1	27.6
2012-06-24	12:02:46	65.4	28.4	12:02:12	67.7	28.4	12:03:31	66.6	28.2	12:00:43	68.8	27.6
2012-06-24	12:07:46	66.1	28.5	12:07:12	67.2	28.4	12:08:31	66.4	28.2	12:05:43	68.2	27.6
2012-06-24	12:12:46	66.2	28.5	12:12:12	67.2	28.4	12:13:31	66.4	28.2	12:10:43	68.1	27.6
2012-06-24	12:17:46	66.3	28.5	12:17:12	67.5	28.4	12:18:31	66.4	28.2	12:15:43	67.8	27.6
2012-06-24	12:22:46	65.9	28.5	12:22:12	67.3	28.4	12:23:31	66.1	28.2	12:20:43	67.5	27.6
2012-06-24	12:27:46	65.5	28.5	12:27:12	67.5	28.4	12:28:31	66.2	28.2	12:25:43	67.1	27.6
2012-06-24	12:32:46	65	28.5	12:32:12	67	28.5	12:33:31	66.1	28.2	12:30:43	67	27.6
2012-06-24	12:37:46	64.8	28.5	12:37:12	66.9	28.5	12:38:31	66.2	28.2	12:35:43	66.8	27.7
2012-06-24	12:42:46	64.5	28.5	12:42:12	66.5	28.5	12:43:31	65.5	28.2	12:40:43	66.8	27.7
2012-06-24	12:47:46	64.1	28.5	12:47:12	65.8	28.5	12:48:31	64.8	28.2	12:45:43	66.8	27.7
2012-06-24	12:52:46	63.1	28.5	12:52:12	65.2	28.5	12:53:31	64.1	28.3	12:50:43	66.6	27.8
2012-06-24	12:57:46	63.6	28.6	12:57:12	65.5	28.5	12:58:31	64.7	28.3	12:55:43	67	27.8
2012-06-24	13:02:46	63	28.6	13:02:12	65.1	28.5	13:03:31	64.2	28.3	13:00:43	66.6	27.8
2012-06-24	13:07:46	62.8	28.6	13:07:12	65	28.5	13:08:31	63.7	28.3	13:05:43	66.7	27.8
2012-06-24	13:12:46	62.7	28.6	13:12:12	64.6	28.5	13:13:31	63.5	28.3	13:10:43	66.9	27.8
2012-06-24	13:17:46	62.4	28.6	13:17:12	63.8	28.6	13:18:31	63.1	28.4	13:15:43	65.9	27.8
2012-06-24	13:22:46	64.1	28.6	13:22:12	63.9	28.6	13:23:31	63.3	28.4	13:20:43	65.3	27.8
2012-06-24	13:27:46	65	28.7	13:27:12	64.1	28.6	13:28:31	64.7	28.4	13:25:43	64.6	27.9
2012-06-24	13:32:46	63.6	28.7	13:32:12	64.2	28.6	13:33:31	64.7	28.5	13:30:43	63.8	27.9
2012-06-24	13:37:46	63.3	28.8	13:37:12	66.1	28.7	13:38:31	65.2	28.5	13:35:43	63.3	27.9
2012-06-24	13:42:46	62.2	28.8	13:42:12	65.5	28.8	13:43:31	63.6	28.5	13:40:43	64.1	27.9
2012-06-24	13:47:46	62.7	28.8	13:47:12	64.9	28.8	13:48:31	63.7	28.6	13:45:43	64.9	28
2012-06-24	13:52:46	61.9	28.8	13:52:12	63.5	28.8	13:53:31	62.7	28.6	13:50:43	64.2	28
2012-06-24	13:57:46	62.5	28.8	13:57:12	62.8	28.8	13:58:31	63	28.6	13:55:43	62.9	28.1
2012-06-24	14:02:46	62.3	28.8	14:02:12	62.6	28.8	14:03:31	62.9	28.6	14:00:43	62.9	28.1
2012-06-24	14:07:46	62.9	28.8	14:07:12	62.2	28.8	14:08:31	62.7	28.7	14:05:43	62.3	28.1
2012-06-24	14:12:46	62.8	28.8	14:12:12	64.4	28.8	14:13:31	62.5	28.7	14:10:43	63.3	28.1
2012-06-24	14:17:46	60.9	28.8	14:17:12	64.3	28.8	14:18:31	61.6	28.6	14:15:43	63.6	28.2
2012-06-24	14:22:46	60.8	28.8	14:22:12	64	28.9	14:23:31	61.8	28.6	14:20:43	63.3	28.2
2012-06-24	14:27:46	61.2	28.8	14:27:12	63.8	28.9	14:28:31	61.3	28.6	14:25:43	63	28.2
2012-06-24	14:32:46	61.4	28.8	14:32:12	63.5	28.9	14:33:31	61.4	28.6	14:30:43	62.5	28.2
2012-06-24	14:37:46	61.6	28.9	14:37:12	63.1	28.9	14:38:31	61.7	28.6	14:35:43	63.2	28.1
2012-06-24	14:42:46	61	28.8	14:42:12	62.7	28.9	14:43:31	61.5	28.7	14:40:43	62.8	28.2
2012-06-24	14:47:46	61.1	28.8	14:47:12	62.5	28.9	14:48:31	61.8	28.7	14:45:43	62.1	28.2
2012-06-24	14:52:46	60.9	28.8	14:52:12	62.4	28.9	14:53:31	61.9	28.7	14:50:43	62.7	28.2
2012-06-24	14:57:46	60.5	28.9	14:57:12	62.7	28.9	14:58:31	61.6	28.7	14:55:43	62.5	28.2
2012-06-24	15:02:46	60.8	28.9	15:02:12	62.6	28.9	15:03:31	61.8	28.7	15:00:43	62.6	28.2
2012-06-24	15:07:46	60.6	28.9	15:07:12	62.9	29	15:08:31	61.7	28.8	15:05:43	62.3	28.2
2012-06-24	15:12:46	60.1	28.9	15:12:12	62.9	29	15:13:31	61.6	28.8	15:10:43	62.6	28.2
2012-06-24	15:17:46	61.1	29	15:17:12	62.6	29	15:18:31	61.7	28.8	15:15:43	62.2	28.3
2012-06-24	15:22:46	61.4	29	15:22:12	62.4	29	15:23:31	62.2	28.8	15:20:43	62.1	28.3
2012-06-24	15:27:46	61.1	29	15:27:12	62.2	29	15:28:31	62	28.8	15:25:43	61.9	28.4
2012-06-24	15:32:46	60.2	29.1	15:32:12	61.5	29.1	15:33:31	60.9	28.9	15:30:43	60.3	28.4
2012-06-24	15:37:46	59.5	29.1	15:37:12	60.8	29.1	15:38:31	61	28.9	15:35:43	59.9	28.4
2012-06-24	15:42:46	59.2	29.1	15:42:12	60.5	29.1	15:43:31	60	28.9	15:40:43	59.2	28.5
2012-06-24	15:47:46	58.9	29.1	15:47:12	60.2	29.1	15:48:31	59.6	28.9	15:45:43	58.7	28.5
2012-06-24	15:52:46	58.4	29.1	15:52:12	59.8	29.1	15:53:31	59.8	28.9	15:50:43	58.9	28.6
2012-06-24	15:57:46	57.8	29.2	15:57:12	59.4	29.1	15:58:31	58.8	29	15:55:43	57.6	28.6
2012-06-24	16:02:46	58.2	29.2	16:02:12	59.1	29.2	16:03:31	59.2	29	16:00:43	57.6	28.6
2012-06-24	16:07:46	57.8	29.2	16:07:12	59.3	29.2	16:08:31	59	29	16:05:43	57.9	28.6
2012-06-24	16:12:46	58.3	29.3	16:12:12	59.9	29.2	16:13:31	59.9	29	16:10:43	58.1	28.7
2012-06-24	16:17:46	58.1	29.2	16:17:12	61.1	29.3	16:18:31	59.5	29.1	16:15:43	59.9	28.7
2012-06-24	16:22:46	58.4	29.3	16:22:12	61	29.3	16:23:31	60.2	29.1	16:20:43	61.4	28.8
2012-06-24	16:27:46	58.2	29.3	16:27:12	61.2	29.3	16:28:31	60.1	29.1	16:25:43	61	28.8
2012-06-24	16:32:46	58	29.3	16:32:12	60.6	29.4	16:33:31	60.6	29.1	16:30:43	60.1	28.8
2012-06-24	16:37:46	57.6	29.3	16:37:12	60.4	29.4	16:38:31	60.9	29.2	16:35:43	59.8	28.8
2012-06-24	16:42:46	57.3	29.3	16:42:12	59.6	29.4	16:43:31	60.9	29.2	16:40:43	59.3	28.8
2012-06-24	16:47:46	57.9	29.4	16:47:12	59	29.4	16:48:31	60.2	29.2	16:45:43	58.7	28.8
2012-06-24	16:52:46	58	29.4	16:52:12	58.2	29.4	16:53:31	59.5	29.2	16:50:43	58.1	28.8
2012-06-24	16:57:46	58	29.4	16:57:12	57.9	29.4	16:58:31	59.1	29.2	16:55:43	57.8	28.9
2012-06-24	17:02:46	57	29.4	17:02:12	57.2	29.4	17:03:31	58.7	29.3	17:00:43	57.1	28.9
2012-06-24	17:07:46	56.4	29.4	17:07:12	57.6	29.5	17:08:31	58	29.3	17:05:43	56.7	28.9
2012-06-24	17:12:46	56	29.5	17:12:12	57.2	29.5	17:13:31	57.4	29.3	17:10:43	56.6	28.9
2012-06-24	17:17:46	55.1	29.5	17:17:12	57.3	29.5	17:18:31	57.2	29.3	17:15:43	56.2	28.9
2012-06-24	17:22:46	54.9	29.5	17:22:12	56.5	29.6	17:23:31	56.8	29.3	17:20:43	55.8	29
2012-06-24	17:27:46	53.9	29.5	17:27:12	56	29.6	17:28:31	56.1	29.3	17:25:43	56.1	29
2012-06-24	17:32:46	53.5	29.5	17:32:12	55.7	29.6	17:33:31	56.5	29.4	17:30:43	55.8	29
2012-06-24	17:37:46	53.4	29.6	17:37:12	55.7	29.6	17:38:31	56.6	29.4	17:35:43	56.1	29
2012-06-24	17:42:46	53.1	29.6	17:42:12	55.9	29.7	17:43:31	56.5	29.4	17:40:43	55.8	29
2012-06-24	17:47:46	53.1	29.6	17:47:12	55.1	29.7	17:48:31	56.8	29.4	17:45:43	55.3	29.1
2012-06-24	17:52:46	52.7	29.6	17:52:12	55	29.7	17:53:31	55.9	29.5	17:50:43	55.5	29.1
2012-06-24	17:57:46	54.2	29.6	17:57:12	54.9	29.7	17:58:31	55.9	29.5	17:55:43	55.4	29.1
2012-06-24	18:02:46	54.7	29.7	18:02:12	55.1	29.7	18:03:31	56	29.5	18:00:43	55	29.1
2012-06-24	18:07:46	55.2	29.7	18:07:12	54.3	29.7	18:08:31	58.3	29.5	18:05:43	54.8	29.1
2012-06-24	18:12:46	54.9	29.6	18:12:12	54	29.7	18:13:31	57.4	29.6	18:10:43	54.5	29.1
2012-06-24	18:17:46	54.7	29.6	18:17:12	53.8	29.8	18:18:31	56.9	29.6	18:15:43	54.3	29.1
2012-06-24	18:22:46	54.6	29.6	18:22:12	53.7	29.7	18:23:31	56.3	29.6	18:20:43	54.3	29.1
2012-06-24	18:27:46	54.5	29.6	18:27:12	53.3	29.7	18:28:31	55.6	29.5	18:25:43	54.2	29.1
2012-06-24	18:32:46	54.4	29.6	18:32:12	53.1	29.8	18:33:31	55	29.5	18:30:43	54	29.1
2012-06-24	18:37:46	54.1	29.6	18:37:12	52.9	29.7	18:38:31	54.6	29.5	18:35:43	53.5	29
2012-06-24	18:42:46	53.5	29.6	18:42:12	52.6	29.7	18:43:31	54.3	29.5	18:40:43	53.5	29.1
2012-06-24	18:47:46	53.8	29.6	18:47:12	52.6	29.7	18:48:31	53.7	29.6	18:45:43	53.1	29
2012-06-24	18:52:46	53.5	29.6	18:52:12	52.8	29.7	18:53:31	53.4	29.5	18:50:43	52.6	29.1
2012-06-24	18:57:46	53.2	29.6	18:57:12	54.1	29.7	18:58:31	53.2	29.5	18:55:43	52.1	29
2012-06-24	19:02:46	53.4	29.5	19:02:12	53.3	29.7	19:03:31	52.9	29.4	19:00:43	52.2	29
2012-06-24	19:07:46	53.2	29.4	19:07:12	53.1	29.6	19:08:31	53	29.4	19:05:43	52.3	29
2012-06-24	19:12:46	53.2	29.3	19:12:12	53	29.6	19:13:31	54.2	29.4	19:10:43	52.6	28.9
2012-06-24	19:17:46	53.5	29.3	19:17:12	53	29.5	19:18:31	55.1	29.4	19:15:43	53	28.8
2012-06-24	19:22:46	54.8	29.2	19:22:12	52.9	29.4	19:23:31	56.1	29.3	19:20:43	54	28.8
2012-06-24	19:27:46	56	29.2	19:27:12	53	29.4	19:28:31	56.1	29.3	19:25:43	54.7	28.8
2012-06-24	19:32:46	56.1	29.2	19:32:12	53.2	29.4	19:33:31	55.8	29.3	19:30:43	54.7	28.8
2012-06-24	19:37:46	55.7	29.2	19:37:12	54.5	29.4	19:38:31	55.5	29.2	19:35:43	55.5	28.7
2012-06-24	19:42:46	54.9	29.2	19:42:12	56.4	29.4	19:43:31	55	29.2	19:40:43	56.7	28.7
2012-06-24	19:47:46	54.8	29.1	19:47:12	56.9	29.4	19:48:31	55	29.2	19:45:43	56.5	28.7
2012-06-24	19:52:46	56	29	19:52:12	56.5	29.4	19:53:31	55.5	29.2	19:50:43	55.4	28.6
2012-06-24	19:57:46	55.9	29.1	19:57:12	56	29.4	19:58:31	55.7	29.1	19:55:43	54.9	28.6
2012-06-24	20:02:46	54.4	29	20:02:12	55.4	29.4	20:03:31	55.4	29.1	20:00:43	53.9	28.5
2012-06-24	20:07:46	53.9	29	20:07:12	55.8	29.4	20:08:31	54.5	29	20:05:43	54.7	28.5
2012-06-24	20:12:46	53.1	28.9	20:12:12	56.5	29.4	20:13:31	54.3	29	20:10:43	54.2	28.5
2012-06-24	20:17:46	52.8	28.9	20:17:12	55.6	29.3	20:18:31	54.2	29	20:15:43	54.1	28.4
2012-06-24	20:22:46	52.2	28.8	20:22:12	54.7	29.2	20:23:31	54	28.9	20:20:43	55.6	28.4
2012-06-24	20:27:46	51.4	28.7	20:27:12	53.8	29.2	20:28:31	53.6	28.9	20:25:43	55.1	28.4
2012-06-24	20:32:46	51.2	28.7	20:32:12	53	29.2	20:33:31	53.1	28.8	20:30:43	54.2	28.3
2012-06-24	20:37:46	51.4	28.6	20:37:12	52.4	29.1	20:38:31	53.1	28.8	20:35:43	53.6	28.3
2012-06-24	20:42:46	50	28.6	20:42:12	51.9	29	20:43:31	52.2	28.7	20:40:43	52.2	28.2
2012-06-24	20:47:46	49.5	28.5	20:47:12	51	29	20:48:31	51.4	28.7	20:45:43	51.1	28.1
2012-06-24	20:52:46	49.2	28.4	20:52:12	50.4	28.9	20:53:31	50.9	28.6	20:50:43	50.6	28.1
2012-06-24	20:57:46	49	28.4	20:57:12	50.4	28.8	20:58:31	50.8	28.6	20:55:43	50.2	28
2012-06-24	21:02:46	49.2	28.4	21:02:12	50.3	28.8	21:03:31	50.7	28.6	21:00:43	50	28
2012-06-24	21:07:46	49.3	28.3	21:07:12	50.3	28.8	21:08:31	50.8	28.5	21:05:43	49.9	27.9
2012-06-24	21:12:46	49.6	28.3	21:12:12	50.4	28.7	21:13:31	50.9	28.4	21:10:43	50.5	27.9
2012-06-24	21:17:46	49.8	28.2	21:17:12	51.2	28.7	21:18:31	51	28.4	21:15:43	50.6	27.8
2012-06-24	21:22:46	50.6	28.2	21:22:12	51.3	28.7	21:23:31	51.1	28.4	21:20:43	50.9	27.8
2012-06-24	21:27:46	51.6	28.2	21:27:12	51.2	28.6	21:28:31	51.2	28.4	21:25:43	50.9	27.8
2012-06-24	21:32:46	51.7	28.2	21:32:12	51.5	28.6	21:33:31	51.2	28.3	21:30:43	51.3	27.8
2012-06-24	21:37:46	51.5	28.1	21:37:12	51.4	28.5	21:38:31	51.5	28.3	21:35:43	51.4	27.7
2012-06-24	21:42:46	51.2	28.1	21:42:12	51.4	28.5	21:43:31	51.5	28.2	21:40:43	51.3	27.7
2012-06-24	21:47:46	51.1	28	21:47:12	51.2	28.4	21:48:31	51.9	28.2	21:45:43	51.4	27.6
2012-06-24	21:52:46	51.1	28	21:52:12	51.5	28.4	21:53:31	51.9	28.2	21:50:43	52.4	27.6
2012-06-24	21:57:46	51	28	21:57:12	51.4	28.4	21:58:31	52.4	28.2	21:55:43	52.1	27.6
2012-06-24	22:02:46	50.9	27.9	22:02:12	51.4	28.3	22:03:31	52.4	28.1	22:00:43	52	27.5
2012-06-24	22:07:46	51	27.9	22:07:12	51.3	28.3	22:08:31	52.2	28.1	22:05:43	51.7	27.5
2012-06-24	22:12:46	50.8	27.8	22:12:12	51.1	28.3	22:13:31	52.5	28.1	22:10:43	51.9	27.4
2012-06-24	22:17:46	50.6	27.8	22:17:12	51	28.2	22:18:31	52.3	28	22:15:43	51.7	27.4
2012-06-24	22:22:46	50.3	27.8	22:22:12	50.8	28.2	22:23:31	51.9	28	22:20:43	51.3	27.3
2012-06-24	22:27:46	50.3	27.8	22:27:12	51.4	28.2	22:28:31	51.8	28	22:25:43	51.4	27.3
2012-06-24	22:32:46	50.1	27.7	22:32:12	51.9	28.2	22:33:31	51.5	27.9	22:30:43	51.4	27.3
2012-06-24	22:37:46	49.5	27.7	22:37:12	51.5	28.2	22:38:31	50.4	27.9	22:35:43	50.8	27.2
2012-06-24	22:42:46	49.1	27.6	22:42:12	51	28.1	22:43:31	49.9	27.8	22:40:43	50.3	27.2
2012-06-24	22:47:46	48.9	27.6	22:47:12	50.2	28.1	22:48:31	49.8	27.8	22:45:43	49.8	27.1
2012-06-24	22:52:46	49.3	27.6	22:52:12	49.4	28	22:53:31	49.1	27.8	22:50:43	49.3	27.1
2012-06-24	22:57:46	48.3	27.6	22:57:12	48.8	28	22:58:31	48.5	27.8	22:55:43	48.5	27.1
2012-06-24	23:02:46	47.3	27.5	23:02:12	47.8	27.9	23:03:31	47.6	27.7	23:00:43	48.1	27
2012-06-24	23:07:46	46.5	27.5	23:07:12	47.1	27.9	23:08:31	46.7	27.7	23:05:43	46.9	27
2012-06-24	23:12:46	45.7	27.4	23:12:12	46.9	27.9	23:13:31	46.2	27.7	23:10:43	46.8	27
2012-06-24	23:17:46	45.2	27.4	23:17:12	46.3	27.8	23:18:31	45.6	27.7	23:15:43	46.7	27
2012-06-24	23:22:46	44.6	27.4	23:22:12	45.6	27.8	23:23:31	45.1	27.6	23:20:43	46.3	27
2012-06-24	23:27:46	43.9	27.4	23:27:12	44.8	27.8	23:28:31	44.7	27.6	23:25:43	45.7	26.9
2012-06-24	23:32:46	43.4	27.4	23:32:12	44.7	27.8	23:33:31	44.9	27.6	23:30:43	45.1	26.8
2012-06-24	23:37:46	43.2	27.3	23:37:12	44.3	27.8	23:38:31	44.8	27.6	23:35:43	44.4	26.8
2012-06-24	23:42:46	43.1	27.3	23:42:12	43.9	27.8	23:43:31	45.1	27.6	23:40:43	44.8	26.8
2012-06-24	23:47:46	43	27.3	23:47:12	44	27.7	23:48:31	45.1	27.6	23:45:43	44.4	26.8
2012-06-24	23:52:46	42.8	27.3	23:52:12	43.6	27.7	23:53:31	45.1	27.6	23:50:43	44.1	26.7
2012-06-25	23:57:46	42.8	27.2	23:57:12	43.7	27.7	23:58:31	45.2	27.5	23:55:43	44.1	26.7
2012-06-25	00:02:46	42.8	27.2	00:02:12	43.4	27.7	00:03:31	44.8	27.5	00:00:43	43.9	26.7
2012-06-25	00:07:46	42.6	27.2	00:07:12	43.4	27.6	00:08:31	44.3	27.5	00:05:43	43.8	26.7
2012-06-25	00:12:46	42.7	27.2	00:12:12	43.6	27.6	00:13:31	44	27.5	00:10:43	43.9	26.7
2012-06-25	00:17:46	43	27.2	00:17:12	43.8	27.6	00:18:31	44.2	27.4	00:15:43	43.8	26.6
2012-06-25	00:22:46	42.9	27.1	00:22:12	43.6	27.6	00:23:31	44	27.4	00:20:43	44.2	26.6
2012-06-25	00:27:46	42.8	27.1	00:27:12	43.6	27.6	00:28:31	43.8	27.4	00:25:43	43.9	26.6
2012-06-25	00:32:46	42.5	27.1	00:32:12	43.3	27.5	00:33:31	43.5	27.4	00:30:43	44	26.6
2012-06-25	00:37:46	42.6	27	00:37:12	43.3	27.5	00:38:31	43.3	27.3	00:35:43	43.5	26.6
2012-06-25	00:42:46	42.3	27	00:42:12	43.1	27.4	00:43:31	43.3	27.3	00:40:43	43.4	26.5
2012-06-25	00:47:46	42.8	27	00:47:12	43	27.4	00:48:31	43.1	27.3	00:45:43	43.7	26.5
2012-06-25	00:52:46	43.5	27	00:52:12	43	27.4	00:53:31	43.2	27.2	00:50:43	43.5	26.4
2012-06-25	00:57:46	43.2	27	00:57:12	43.1	27.4	00:58:31	43.1	27.2	00:55:43	43.7	26.4
2012-06-25	01:02:46	42.9	27	01:02:12	43.3	27.4	01:03:31	43	27.2	01:00:43	44.2	26.4
2012-06-25	01:07:46	42.9	26.9	01:07:12	43.1	27.4	01:08:31	43.1	27.2	01:05:43	44.6	26.4
2012-06-25	01:12:46	43	26.8	01:12:12	43.1	27.3	01:13:31	43.3	27.2	01:10:43	44.4	26.4
2012-06-25	01:17:46	42.9	26.8	01:17:12	43.1	27.3	01:18:31	43	27.1	01:15:43	44.1	26.3
2012-06-25	01:22:46	42.9	26.8	01:22:12	43.2	27.3	01:23:31	43.6	27.1	01:20:43	44.2	26.2
2012-06-25	01:27:46	43	26.8	01:27:12	43.3	27.3	01:28:31	44	27.1	01:25:43	44.2	26.2
2012-06-25	01:32:46	43	26.7	01:32:12	43.3	27.2	01:33:31	43.8	27.1	01:30:43	44.1	26.2
2012-06-25	01:37:46	43	26.7	01:37:12	43.7	27.2	01:38:31	43.6	27	01:35:43	43.9	26.2
2012-06-25	01:42:46	43.1	26.7	01:42:12	43.8	27.2	01:43:31	43.5	27	01:40:43	44	26.1
2012-06-25	01:47:46	42.9	26.7	01:47:12	43.2	27.2	01:48:31	43.3	27	01:45:43	43.8	26.1
2012-06-25	01:52:46	43	26.6	01:52:12	43.2	27.1	01:53:31	43.2	27	01:50:43	43.9	26.1
2012-06-25	01:57:46	43	26.6	01:57:12	43.1	27.1	01:58:31	43.1	27	01:55:43	43.7	26.1
2012-06-25	02:02:46	43	26.6	02:02:12	43.2	27.1	02:03:31	42.9	27	02:00:43	43.8	26
2012-06-25	02:07:46	42.9	26.6	02:07:12	42.9	27.1	02:08:31	43	26.9	02:05:43	43.8	26
2012-06-25	02:12:46	42.9	26.6	02:12:12	43.1	27	02:13:31	42.9	26.9	02:10:43	43.8	26
2012-06-25	02:17:46	42.8	26.6	02:17:12	43.1	27	02:18:31	43	26.9	02:15:43	43.8	26
2012-06-25	02:22:46	43.1	26.5	02:22:12	43.1	27	02:23:31	43	26.9	02:20:43	43.9	25.9
2012-06-25	02:27:46	43	26.5	02:27:12	43.2	27	02:28:31	43.1	26.8	02:25:43	44.3	25.9
2012-06-25	02:32:46	43.2	26.5	02:32:12	43.3	27	02:33:31	43.2	26.8	02:30:43	44.8	25.9
2012-06-25	02:37:46	43.3	26.4	02:37:12	43.6	27	02:38:31	43.1	26.8	02:35:43	44.8	25.8
2012-06-25	02:42:46	43.3	26.4	02:42:12	44.8	27	02:43:31	43.2	26.7	02:40:43	44.8	25.8
2012-06-25	02:47:46	43.4	26.4	02:47:12	44.6	26.9	02:48:31	43.3	26.7	02:45:43	44.9	25.8
2012-06-25	02:52:46	43.3	26.4	02:52:12	44.2	26.9	02:53:31	43.4	26.7	02:50:43	44.9	25.7
2012-06-25	02:57:46	43.5	26.3	02:57:12	43.8	26.8	02:58:31	44	26.7	02:55:43	44.6	25.7
2012-06-25	03:02:46	43.6	26.3	03:02:12	44	26.8	03:03:31	44.4	26.6	03:00:43	45	25.7
2012-06-25	03:07:46	43.7	26.2	03:07:12	43.9	26.8	03:08:31	45	26.6	03:05:43	45.1	25.6
2012-06-25	03:12:46	43.8	26.2	03:12:12	43.9	26.8	03:13:31	45.2	26.6	03:10:43	45.2	25.6
2012-06-25	03:17:46	44.9	26.2	03:17:12	44	26.7	03:18:31	45.2	26.5	03:15:43	45.3	25.6
2012-06-25	03:22:46	44.7	26.2	03:22:12	44	26.7	03:23:31	45	26.5	03:20:43	45.3	25.5
2012-06-25	03:27:46	44.7	26.2	03:27:12	44.2	26.6	03:28:31	44.8	26.5	03:25:43	45.8	25.5
2012-06-25	03:32:46	44.7	26.1	03:32:12	43.9	26.6	03:33:31	44.8	26.4	03:30:43	45.6	25.4
2012-06-25	03:37:46	44.5	26.1	03:37:12	44.2	26.6	03:38:31	44.7	26.4	03:35:43	45.6	25.4
2012-06-25	03:42:46	44.5	26.1	03:42:12	44	26.5	03:43:31	44.6	26.4	03:40:43	45.8	25.3
2012-06-25	03:47:46	44.5	26	03:47:12	44	26.5	03:48:31	44.6	26.3	03:45:43	45.8	25.3
2012-06-25	03:52:46	44.5	26	03:52:12	44.6	26.5	03:53:31	44.7	26.3	03:50:43	45.9	25.3
2012-06-25	03:57:46	44.5	25.9	03:57:12	44.6	26.4	03:58:31	44.5	26.2	03:55:43	45.8	25.2
2012-06-25	04:02:46	44.4	25.9	04:02:12	45.1	26.5	04:03:31	44.5	26.2	04:00:43	45.8	25.2
2012-06-25	04:07:46	44.3	25.9	04:07:12	45	26.4	04:08:31	44.5	26.2	04:05:43	45.7	25.1
2012-06-25	04:12:46	44.2	25.8	04:12:12	44.6	26.4	04:13:31	44.5	26.2	04:10:43	46	25.1
2012-06-25	04:17:46	44.2	25.8	04:17:12	44.9	26.4	04:18:31	44.5	26.2	04:15:43	45.9	25.1
2012-06-25	04:22:46	44.2	25.8	04:22:12	44.7	26.4	04:23:31	44.3	26.1	04:20:43	45.6	25
2012-06-25	04:27:46	44.2	25.8	04:27:12	44.7	26.3	04:28:31	44.3	26.1	04:25:43	45.8	25
2012-06-25	04:32:46	44.2	25.8	04:32:12	44.6	26.3	04:33:31	44.2	26.1	04:30:43	45.6	25
2012-06-25	04:37:46	44.1	25.7	04:37:12	44.6	26.3	04:38:31	44.3	26	04:35:43	45.8	24.9
2012-06-25	04:42:46	44.1	25.7	04:42:12	44.8	26.2	04:43:31	44	26	04:40:43	46	24.9
2012-06-25	04:47:46	44.2	25.7	04:47:12	44.5	26.2	04:48:31	44.1	26	04:45:43	46.1	24.9
2012-06-25	04:52:46	44.9	25.6	04:52:12	44.7	26.2	04:53:31	44.3	26	04:50:43	45.9	24.9
2012-06-25	04:57:46	46.1	25.7	04:57:12	45.1	26.2	04:58:31	45	26	04:55:43	46.6	24.8
2012-06-25	05:02:46	46	25.7	05:02:12	45.5	26.1	05:03:31	45.3	26	05:00:43	47.2	24.8
2012-06-25	05:07:46	45.9	25.6	05:07:12	45.7	26.1	05:08:31	45.9	26	05:05:43	47.1	24.8
2012-06-25	05:12:46	45.8	25.5	05:12:12	45.9	26	05:13:31	46.5	26	05:10:43	47.3	24.7
2012-06-25	05:17:46	45.4	25.5	05:17:12	45.4	26	05:18:31	46.4	25.9	05:15:43	47	24.6
2012-06-25	05:22:46	45.3	25.5	05:22:12	45.3	26	05:23:31	46.4	25.9	05:20:43	46.9	24.6
2012-06-25	05:27:46	45	25.4	05:27:12	45.1	26	05:28:31	46	25.9	05:25:43	46.8	24.6
2012-06-25	05:32:46	44.8	25.4	05:32:12	45.3	26	05:33:31	45.8	25.9	05:30:43	46.5	24.6
2012-06-25	05:37:46	44.9	25.4	05:37:12	46.2	26	05:38:31	45.6	25.8	05:35:43	46.4	24.6
2012-06-25	05:42:46	45	25.4	05:42:12	46.6	26	05:43:31	45.7	25.8	05:40:43	46.5	24.5
2012-06-25	05:47:46	45.2	25.3	05:47:12	46.7	26	05:48:31	45.6	25.8	05:45:43	46.6	24.5
2012-06-25	05:52:46	45.8	25.3	05:52:12	46.6	26	05:53:31	45.3	25.8	05:50:43	46.7	24.5
2012-06-25	05:57:46	46.4	25.3	05:57:12	46.3	26	05:58:31	45.5	25.7	05:55:43	47.1	24.5
2012-06-25	06:02:46	46.3	25.3	06:02:12	45.9	25.9	06:03:31	45.3	25.7	06:00:43	47.2	24.5
2012-06-25	06:07:46	46	25.3	06:07:12	45.8	25.8	06:08:31	45.2	25.6	06:05:43	47.6	24.5
2012-06-25	06:12:46	45.6	25.2	06:12:12	45.7	25.8	06:13:31	45.2	25.6	06:10:43	48	24.5
2012-06-25	06:17:46	45.2	25.2	06:17:12	45.5	25.8	06:18:31	44.9	25.6	06:15:43	48	24.5
2012-06-25	06:22:46	45.1	25.1	06:22:12	45.4	25.8	06:23:31	44.9	25.6	06:20:43	47.4	24.4
2012-06-25	06:27:46	44.9	25.1	06:27:12	46.3	25.8	06:28:31	44.7	25.6	06:25:43	47.3	24.4
2012-06-25	06:32:46	44.8	25.1	06:32:12	46.8	25.9	06:33:31	44.7	25.6	06:30:43	47.1	24.4
2012-06-25	06:37:46	44.9	25.1	06:37:12	48.1	25.9	06:38:31	44.9	25.6	06:35:43	46.6	24.4
2012-06-25	06:42:46	45.1	25.2	06:42:12	47.8	26	06:43:31	44.9	25.6	06:40:43	46.4	24.4
2012-06-25	06:47:46	76.5	24.9	06:47:12	46.9	26	06:48:31	44.9	25.7	06:45:43	45.8	24.4
2012-06-25	06:52:46	76.2	24.6	06:52:12	46.7	26	06:53:31	44.7	25.7	06:50:43	45.5	24.4
2012-06-25	06:57:46	73.7	24.4	06:57:12	70.4	26.1	06:58:31	44.4	25.7	06:55:43	45.5	24.4
2012-06-25	07:02:46	70.6	24.3	07:02:12	81.3	26.6	07:03:31	44.2	25.7	07:00:43	45	24.5
2012-06-25	07:07:46	68.7	24.3	07:07:12	71.2	26.6	07:08:31	62.1	25.8	07:05:43	44.8	24.6
2012-06-25	07:12:46	66.2	24.4	07:12:12	66.5	26.4	07:13:31	73.7	26	07:10:43	44.2	24.6
2012-06-25	07:17:46	59.7	24.4	07:17:12	63.2	26.3	07:18:31	69	25.9	07:15:43	43.9	24.6
2012-06-25	07:22:46	55	24.6	07:22:12	60.8	26.2	07:23:31	66.1	25.8	07:20:43	71.4	24.8
2012-06-25	07:27:46	54.3	24.7	07:27:12	58.6	26.1	07:28:31	62.9	25.7	07:25:43	75.3	25.1
2012-06-25	07:32:46	53.9	24.8	07:32:12	56.2	26	07:33:31	61.3	25.6	07:30:43	67.4	25.1
2012-06-25	07:37:46	53.2	25	07:37:12	54	26	07:38:31	59.3	25.6	07:35:43	63.5	25
2012-06-25	07:42:46	52.8	25	07:42:12	52.6	26	07:43:31	58.1	25.6	07:40:43	62.9	24.9
2012-06-25	07:47:46	52.3	25.1	07:47:12	51.4	26	07:48:31	56.6	25.6	07:45:43	62	24.8
2012-06-25	07:52:46	52.3	25.2	07:52:12	50.6	26	07:53:31	55.8	25.6	07:50:43	59.2	24.8
2012-06-25	07:57:46	50.9	25.3	07:57:12	49.4	26	07:58:31	55.1	25.7	07:55:43	57.2	24.8
2012-06-25	08:02:46	50.1	25.3	08:02:12	49	26	08:03:31	54.2	25.7	08:00:43	55.9	24.8
2012-06-25	08:07:46	49	25.3	08:07:12	48.3	26	08:08:31	53.1	25.8	08:05:43	54.9	24.8
2012-06-25	08:12:46	49.5	25.3	08:12:12	48	26	08:13:31	52.6	25.8	08:10:43	54.3	24.9
2012-06-25	08:17:46	47.8	25.3	08:17:12	49.8	26.1	08:18:31	49.4	25.8	08:15:43	53.7	24.9
2012-06-25	08:22:46	46.7	25.3	08:22:12	50.5	26.1	08:23:31	49	25.8	08:20:43	52.8	24.9
2012-06-25	08:27:46	46.7	25.3	08:27:12	50.9	26.2	08:28:31	48.4	25.7	08:25:43	51.9	24.9
2012-06-25	08:32:46	47	25.3	08:32:12	50.6	26.2	08:33:31	47.8	25.7	08:30:43	50.6	24.9
2012-06-25	08:37:46	46.5	25.4	08:37:12	52.2	26.2	08:38:31	47	25.7	08:35:43	50.1	24.9
2012-06-25	08:42:46	46.3	25.4	08:42:12	52.5	26.2	08:43:31	47.4	25.6	08:40:43	49.3	24.9
2012-06-25	08:47:46	45.9	25.4	08:47:12	52.3	26.3	08:48:31	47.7	25.7	08:45:43	48.9	24.9
2012-06-25	08:52:46	45.8	25.4	08:52:12	50.6	26.3	08:53:31	47.9	25.7	08:50:43	48.5	24.8
2012-06-25	08:57:46	45.5	25.4	08:57:12	51.8	26.2	08:58:31	47.1	25.7	08:55:43	48.2	24.8
2012-06-25	09:02:46	47.2	25.5	09:02:12	48.2	26.2	09:03:31	46.6	25.8	09:00:43	48.5	24.8
2012-06-25	09:07:46	45.6	25.5	09:07:12	48.9	26.2	09:08:31	46.5	25.8	09:05:43	47.2	24.8
2012-06-25	09:12:46	45.4	25.5	09:12:12	49.3	26.2	09:13:31	45.8	25.8	09:10:43	46.5	24.8
2012-06-25	09:17:46	45.2	25.5	09:17:12	49.1	26.2	09:18:31	45.8	25.8	09:15:43	45.7	24.8
2012-06-25	09:22:46	44.2	25.5	09:22:12	48.5	26.2	09:23:31	44.9	25.8	09:20:43	45.7	24.8
2012-06-25	09:27:46	43.8	25.5	09:27:12	48.3	26.2	09:28:31	44.3	25.8	09:25:43	45.3	24.8
2012-06-25	09:32:46	43.4	25.5	09:32:12	47.8	26.2	09:33:31	44.1	25.8	09:30:43	45.3	24.8
2012-06-25	09:37:46	43.3	25.5	09:37:12	48.1	26.2	09:38:31	43.8	25.8	09:35:43	46	24.9
2012-06-25	09:42:46	42.8	25.6	09:42:12	47.8	26.2	09:43:31	43.5	25.8	09:40:43	46.1	25
2012-06-25	09:47:46	42.5	25.6	09:47:12	46.6	26.2	09:48:31	42.9	25.8	09:45:43	45.7	25
2012-06-25	09:52:46	42	25.6	09:52:12	45.8	26.2	09:53:31	42.3	25.8	09:50:43	44.7	25
2012-06-25	09:57:46	41.8	25.6	09:57:12	45.7	26.2	09:58:31	43.3	25.9	09:55:43	44	25.1
2012-06-25	10:02:46	41.6	25.7	10:02:12	45.3	26.2	10:03:31	43.5	25.9	10:00:43	43.7	25.1
2012-06-25	10:07:46	42.5	25.7	10:07:12	45	26.2	10:08:31	43.6	26	10:05:43	42.8	25.1
2012-06-25	10:12:46	42.9	25.8	10:12:12	44.8	26.2	10:13:31	43.6	26	10:10:43	42.8	25.1
2012-06-25	10:17:46	43.5	25.8	10:17:12	44.8	26.3	10:18:31	43.6	26	10:15:43	42.8	25.1
2012-06-25	10:22:46	42.7	25.8	10:22:12	44.4	26.3	10:23:31	43	26	10:20:43	42.6	25.1
2012-06-25	10:27:46	42.2	25.9	10:27:12	44.3	26.3	10:28:31	42.3	26.1	10:25:43	43.3	25.2
2012-06-25	10:32:46	42.3	25.9	10:32:12	44.3	26.4	10:33:31	42.2	26.1	10:30:43	43.7	25.2
2012-06-25	10:37:46	42.7	25.9	10:37:12	45.4	26.4	10:38:31	42.3	26.1	10:35:43	44.2	25.3
2012-06-25	10:42:46	41.8	25.9	10:42:12	45.5	26.4	10:43:31	41.6	26.1	10:40:43	44.4	25.3
2012-06-25	10:47:46	41.5	25.9	10:47:12	45.3	26.5	10:48:31	41.3	26.1	10:45:43	44.1	25.4
2012-06-25	10:52:46	41.6	25.9	10:52:12	44.7	26.5	10:53:31	41.1	26.2	10:50:43	43.3	25.4
2012-06-25	10:57:46	41.7	26	10:57:12	44.3	26.5	10:58:31	41	26.2	10:55:43	43.4	25.4
2012-06-25	11:02:46	42.4	26	11:02:12	44	26.5	11:03:31	41	26.2	11:00:43	43.4	25.4
2012-06-25	11:07:46	44.1	26.1	11:07:12	43.6	26.5	11:08:31	40.9	26.2	11:05:43	42.7	25.4
2012-06-25	11:12:46	43.7	26.2	11:12:12	43.2	26.5	11:13:31	41.1	26.2	11:10:43	42	25.4
2012-06-25	11:17:46	43.6	26.2	11:17:12	43.4	26.5	11:18:31	41.5	26.3	11:15:43	41.7	25.5
2012-06-25	11:22:46	42.9	26.3	11:22:12	42.9	26.6	11:23:31	41.7	26.4	11:20:43	41.7	25.5
2012-06-25	11:27:46	42.2	26.3	11:27:12	42.7	26.6	11:28:31	42.1	26.4	11:25:43	41.9	25.5
2012-06-25	11:32:46	42.8	26.4	11:32:12	42.6	26.6	11:33:31	42.3	26.4	11:30:43	42.1	25.6
2012-06-25	11:37:46	41.5	26.4	11:37:12	42.5	26.6	11:38:31	41.8	26.4	11:35:43	42.3	25.6
2012-06-25	11:42:46	41.7	26.4	11:42:12	42.4	26.6	11:43:31	42.3	26.4	11:40:43	42.5	25.6
2012-06-25	11:47:46	41.8	26.4	11:47:12	42.8	26.6	11:48:31	42.5	26.4	11:45:43	43.2	25.6
2012-06-25	11:52:46	41.5	26.4	11:52:12	42.9	26.6	11:53:31	42.4	26.5	11:50:43	43.8	25.6
2012-06-25	11:57:46	41.6	26.5	11:57:12	44.3	26.7	11:58:31	42.4	26.5	11:55:43	43.3	25.7
2012-06-25	12:02:46	42	26.5	12:02:12	44.5	26.8	12:03:31	41.9	26.5	12:00:43	43.5	25.7
2012-06-25	12:07:46	42.9	26.6	12:07:12	45.9	26.8	12:08:31	41.8	26.5	12:05:43	43	25.7
2012-06-25	12:12:46	42.7	26.6	12:12:12	45.5	26.8	12:13:31	41.2	26.5	12:10:43	42.4	25.7
2012-06-25	12:17:46	43.8	26.6	12:17:12	45.9	26.9	12:18:31	41.5	26.6	12:15:43	42.4	25.8
2012-06-25	12:22:46	45.8	26.7	12:22:12	45.9	26.9	12:23:31	41.6	26.6	12:20:43	43.1	25.8
2012-06-25	12:27:46	45.1	26.8	12:27:12	45.6	26.9	12:28:31	41.7	26.6	12:25:43	42.8	25.8
2012-06-25	12:32:46	45.8	26.8	12:32:12	46.1	27	12:33:31	41.9	26.6	12:30:43	43.3	25.8
2012-06-25	12:37:46	44.8	26.9	12:37:12	46.4	27	12:38:31	42	26.6	12:35:43	42.2	25.9
2012-06-25	12:42:46	44.4	26.9	12:42:12	45.9	27	12:43:31	42.1	26.7	12:40:43	42.2	25.9
2012-06-25	12:47:46	45.7	26.9	12:47:12	46.6	27	12:48:31	43	26.7	12:45:43	42.1	25.9
2012-06-25	12:52:46	44.2	26.9	12:52:12	46.8	27	12:53:31	43	26.7	12:50:43	42.8	26
2012-06-25	12:57:46	45	26.9	12:57:12	46.4	27	12:58:31	43.1	26.8	12:55:43	41.9	26
2012-06-25	13:02:46	45.2	27	13:02:12	45.9	27	13:03:31	43	26.8	13:00:43	42.4	26
2012-06-25	13:07:46	47	27	13:07:12	45.7	27	13:08:31	43.1	26.8	13:05:43	42	26
2012-06-25	13:12:46	44.8	27	13:12:12	45.1	27	13:13:31	42.3	26.8	13:10:43	41.6	26
2012-06-25	13:17:46	44.5	27	13:17:12	44.5	27	13:18:31	41.9	26.8	13:15:43	43.1	26
2012-06-25	13:22:46	43.6	27	13:22:12	43.7	27	13:23:31	43.4	26.8	13:20:43	41.4	26.1
2012-06-25	13:27:46	44	26.9	13:27:12	43.8	27	13:28:31	45.6	26.9	13:25:43	41.9	26.1
2012-06-25	13:32:46	45.2	26.9	13:32:12	44.4	27	13:33:31	46.6	27	13:30:43	42.7	26.1
2012-06-25	13:37:46	44.6	26.8	13:37:12	44.4	27	13:38:31	45.9	27	13:35:43	46.7	26.2
2012-06-25	13:42:46	44.5	26.8	13:42:12	44.9	27.1	13:43:31	47.6	27	13:40:43	46.3	26.3
2012-06-25	13:47:46	44.9	26.8	13:47:12	45.6	27.1	13:48:31	48.4	27	13:45:43	46.3	26.3
2012-06-25	13:52:46	44	26.8	13:52:12	45.6	27.1	13:53:31	48.4	27.1	13:50:43	46.4	26.3
2012-06-25	13:57:46	43.5	26.9	13:57:12	45.3	27.2	13:58:31	47.8	27.1	13:55:43	45.6	26.4
2012-06-25	14:02:46	42.8	26.9	14:02:12	44.4	27.2	14:03:31	46.3	27.1	14:00:43	45.3	26.4
2012-06-25	14:07:46	42.6	26.9	14:07:12	44.4	27.2	14:08:31	45.5	27.1	14:05:43	46.4	26.4
2012-06-25	14:12:46	42.3	26.9	14:12:12	44.2	27.2	14:13:31	45.1	27.2	14:10:43	47.1	26.5
2012-06-25	14:17:46	42.5	26.9	14:17:12	43.9	27.2	14:18:31	45.1	27.2	14:15:43	48.3	26.5
2012-06-25	14:22:46	42.7	27	14:22:12	44.2	27.2	14:23:31	44.8	27.2	14:20:43	48.2	26.5
2012-06-25	14:27:46	43.5	27	14:27:12	43.9	27.2	14:28:31	44.5	27.2	14:25:43	47.3	26.5
2012-06-25	14:32:46	43	27	14:32:12	43.8	27.3	14:33:31	44.5	27.2	14:30:43	47	26.5
2012-06-25	14:37:46	42.7	27	14:37:12	43.4	27.3	14:38:31	43.7	27.2	14:35:43	45.7	26.5
2012-06-25	14:42:46	43.7	27.1	14:42:12	43.7	27.3	14:43:31	44.1	27.2	14:40:43	45.7	26.5
2012-06-25	14:47:46	43.6	27.1	14:47:12	43.7	27.3	14:48:31	44.1	27.3	14:45:43	47.3	26.6
2012-06-25	14:52:46	43.7	27.2	14:52:12	43.6	27.4	14:53:31	44	27.3	14:50:43	47	26.6
2012-06-25	14:57:46	42.5	27.2	14:57:12	43.3	27.4	14:58:31	42.9	27.3	14:55:43	48.1	26.6
2012-06-25	15:02:46	41.7	27.2	15:02:12	43.6	27.4	15:03:31	42.2	27.3	15:00:43	46.4	26.7
2012-06-25	15:07:46	42.1	27.2	15:07:12	43.8	27.5	15:08:31	42.2	27.4	15:05:43	47.7	26.7
2012-06-25	15:12:46	42.5	27.2	15:12:12	43.6	27.5	15:13:31	42.3	27.4	15:10:43	46.1	26.7
2012-06-25	15:17:46	42.1	27.2	15:17:12	43.8	27.5	15:18:31	42.2	27.4	15:15:43	45.7	26.8
2012-06-25	15:22:46	41.9	27.2	15:22:12	43.3	27.5	15:23:31	42.6	27.4	15:20:43	45.5	26.8
2012-06-25	15:27:46	42.5	27.2	15:27:12	43.3	27.5	15:28:31	43.6	27.5	15:25:43	45.2	26.8
2012-06-25	15:32:46	42.2	27.3	15:32:12	43.3	27.5	15:33:31	43.8	27.5	15:30:43	45.1	26.9
2012-06-25	15:37:46	42.7	27.4	15:37:12	43.1	27.6	15:38:31	43.6	27.6	15:35:43	44.7	26.9
2012-06-25	15:42:46	43.5	27.4	15:42:12	43.2	27.6	15:43:31	43.6	27.6	15:40:43	44.4	27
2012-06-25	15:47:46	43.3	27.5	15:47:12	43	27.6	15:48:31	43.7	27.6	15:45:43	44.1	27
2012-06-25	15:52:46	42.3	27.5	15:52:12	42.4	27.7	15:53:31	43.3	27.6	15:50:43	44	27
2012-06-25	15:57:46	42.7	27.5	15:57:12	42.8	27.7	15:58:31	43.9	27.7	15:55:43	46.2	27
2012-06-25	16:02:46	41.6	27.5	16:02:12	42.5	27.7	16:03:31	43.6	27.7	16:00:43	45.6	27.1
2012-06-25	16:07:46	42.4	27.5	16:07:12	42.8	27.8	16:08:31	43.7	27.7	16:05:43	44.6	27.1
2012-06-25	16:12:46	42.5	27.6	16:12:12	42.8	27.8	16:13:31	43.7	27.8	16:10:43	44.8	27.1
2012-06-25	16:17:46	43.4	27.6	16:17:12	42.5	27.8	16:18:31	43.6	27.8	16:15:43	43.8	27.1
2012-06-25	16:22:46	43.3	27.6	16:22:12	43.1	27.8	16:23:31	43.4	27.8	16:20:43	44.4	27.2
2012-06-25	16:27:46	41.9	27.7	16:27:12	42.6	27.8	16:28:31	42.3	27.8	16:25:43	43	27.2
2012-06-25	16:32:46	42.8	27.7	16:32:12	43.8	27.9	16:33:31	42.4	27.8	16:30:43	43.9	27.2
2012-06-25	16:37:46	41.8	27.8	16:37:12	43.7	28	16:38:31	42.5	27.9	16:35:43	43.7	27.3
2012-06-25	16:42:46	41.5	27.7	16:42:12	43.7	28	16:43:31	41.7	27.9	16:40:43	43.5	27.4
2012-06-25	16:47:46	40.9	27.8	16:47:12	43.1	28.1	16:48:31	41.7	27.9	16:45:43	42.1	27.4
2012-06-25	16:52:46	40.7	27.8	16:52:12	42.4	28.1	16:53:31	42.3	28	16:50:43	41.8	27.4
2012-06-25	16:57:46	40.8	27.8	16:57:12	43	28.1	16:58:31	42.4	28	16:55:43	41.9	27.4
2012-06-25	17:02:46	39.9	27.8	17:02:12	41.3	28.1	17:03:31	42.2	28	17:00:43	41.9	27.4
2012-06-25	17:07:46	39.9	27.8	17:07:12	41.2	28.1	17:08:31	42.7	28	17:05:43	41.2	27.5
2012-06-25	17:12:46	39.4	27.8	17:12:12	41.2	28.1	17:13:31	42.4	28	17:10:43	41	27.5
2012-06-25	17:17:46	38.9	27.8	17:17:12	40.4	28.2	17:18:31	42.3	28	17:15:43	40.3	27.5
2012-06-25	17:22:46	40.2	27.8	17:22:12	40.3	28.2	17:23:31	42.5	28.1	17:20:43	39.9	27.5
2012-06-25	17:27:46	40.6	27.9	17:27:12	39.3	28.2	17:28:31	42.3	28.1	17:25:43	39.6	27.6
2012-06-25	17:32:46	40.6	28	17:32:12	39.3	28.2	17:33:31	41.5	28.1	17:30:43	39.2	27.6
2012-06-25	17:37:46	40.2	28	17:37:12	39.4	28.2	17:38:31	41.9	28.1	17:35:43	39.1	27.6
2012-06-25	17:42:46	40.6	28	17:42:12	39.7	28.3	17:43:31	42	28.1	17:40:43	40.3	27.6
2012-06-25	17:47:46	40.4	28	17:47:12	40.1	28.3	17:48:31	41.9	28.1	17:45:43	40	27.7
2012-06-25	17:52:46	40	28	17:52:12	39.4	28.4	17:53:31	41.3	28.2	17:50:43	39.9	27.7
2012-06-25	17:57:46	40.2	28.1	17:57:12	39.7	28.4	17:58:31	41.1	28.2	17:55:43	39.2	27.7
2012-06-25	18:02:46	40	28.1	18:02:12	40.6	28.4	18:03:31	40.9	28.2	18:00:43	39.2	27.8
2012-06-25	18:07:46	40.1	28.1	18:07:12	42.1	28.5	18:08:31	41	28.2	18:05:43	39.4	27.8
2012-06-25	18:12:46	40.7	28.2	18:12:12	42.3	28.5	18:13:31	41.1	28.2	18:10:43	39.9	27.8
2012-06-25	18:17:46	40.2	28.2	18:17:12	42.1	28.6	18:18:31	40.7	28.2	18:15:43	39.7	27.8
2012-06-25	18:22:46	39.6	28.2	18:22:12	41.4	28.5	18:23:31	40.3	28.2	18:20:43	38.9	27.8
2012-06-25	18:27:46	39.8	28.2	18:27:12	41.3	28.5	18:28:31	40.4	28.3	18:25:43	39.3	27.8
2012-06-25	18:32:46	39.9	28.2	18:32:12	41.2	28.5	18:33:31	42	28.3	18:30:43	39.1	27.8
2012-06-25	18:37:46	39.3	28.2	18:37:12	40.7	28.5	18:38:31	42.2	28.4	18:35:43	39	27.8
2012-06-25	18:42:46	38.4	28.2	18:42:12	40	28.5	18:43:31	41.5	28.4	18:40:43	38.3	27.8
2012-06-25	18:47:46	38	28.2	18:47:12	39.4	28.5	18:48:31	41.4	28.4	18:45:43	38.4	27.8
2012-06-25	18:52:46	38.4	28.2	18:52:12	39.1	28.5	18:53:31	41.2	28.4	18:50:43	39.9	27.9
2012-06-25	18:57:46	40	28.3	18:57:12	39.3	28.5	18:58:31	40.7	28.4	18:55:43	40.4	27.9
2012-06-25	19:02:46	41.1	28.3	19:02:12	41	28.5	19:03:31	40.9	28.4	19:00:43	40.3	27.9
2012-06-25	19:07:46	40.8	28.3	19:07:12	41.9	28.6	19:08:31	40.1	28.4	19:05:43	40	27.8
2012-06-25	19:12:46	40.4	28.3	19:12:12	41.8	28.6	19:13:31	40.7	28.4	19:10:43	39.7	27.8
2012-06-25	19:17:46	40.9	28.2	19:17:12	42.2	28.6	19:18:31	40.3	28.4	19:15:43	39.6	27.8
2012-06-25	19:22:46	40.3	28.2	19:22:12	41.4	28.6	19:23:31	40	28.3	19:20:43	38.6	27.8
2012-06-25	19:27:46	40	28.2	19:27:12	41.1	28.5	19:28:31	39.9	28.3	19:25:43	38.5	27.7
2012-06-25	19:32:46	40.6	28.1	19:32:12	42.8	28.5	19:33:31	40.2	28.3	19:30:43	39.1	27.6
2012-06-25	19:37:46	40.6	28	19:37:12	42.1	28.4	19:38:31	40	28.2	19:35:43	39.4	27.6
2012-06-25	19:42:46	40.3	28	19:42:12	41.5	28.4	19:43:31	40.1	28.2	19:40:43	39.5	27.5
2012-06-25	19:47:46	43.1	28	19:47:12	41.4	28.4	19:48:31	39.9	28.1	19:45:43	39.6	27.5
2012-06-25	19:52:46	44.5	28	19:52:12	42.1	28.4	19:53:31	40	28.1	19:50:43	39.6	27.4
2012-06-25	19:57:46	44.3	28	19:57:12	46.2	28.4	19:58:31	41.4	28.1	19:55:43	39.8	27.4
2012-06-25	20:02:46	44.5	27.9	20:02:12	48	28.4	20:03:31	44.9	28.1	20:00:43	40.6	27.4
2012-06-25	20:07:46	44.8	27.9	20:07:12	49.2	28.4	20:08:31	45.4	28.1	20:05:43	42.3	27.4
2012-06-25	20:12:46	46.1	27.8	20:12:12	48.4	28.3	20:13:31	45.2	28	20:10:43	45.8	27.4
2012-06-25	20:17:46	47.1	27.9	20:17:12	48.1	28.3	20:18:31	44.9	28	20:15:43	44.7	27.4
2012-06-25	20:22:46	46.1	27.9	20:22:12	48.6	28.2	20:23:31	44.7	28	20:20:43	44.9	27.4
2012-06-25	20:27:46	45.5	27.8	20:27:12	48.2	28.2	20:28:31	46.2	28	20:25:43	44.3	27.3
2012-06-25	20:32:46	44.8	27.7	20:32:12	50.3	28.2	20:33:31	46.2	28	20:30:43	44.7	27.3
2012-06-25	20:37:46	44.5	27.7	20:37:12	48.7	28.2	20:38:31	45	27.9	20:35:43	45.4	27.3
2012-06-25	20:42:46	44.2	27.6	20:42:12	46.8	28.1	20:43:31	44.5	27.8	20:40:43	46.9	27.3
2012-06-25	20:47:46	44.1	27.6	20:47:12	46.2	28.1	20:48:31	44.2	27.8	20:45:43	50.1	27.3
2012-06-25	20:52:46	44	27.5	20:52:12	46.3	28	20:53:31	44.1	27.7	20:50:43	47.2	27.3
2012-06-25	20:57:46	43.9	27.5	20:57:12	45.9	28	20:58:31	44.1	27.7	20:55:43	45.9	27.2
2012-06-25	21:02:46	44	27.4	21:02:12	45.9	28	21:03:31	44	27.7	21:00:43	45.4	27.1
2012-06-25	21:07:46	44.5	27.4	21:07:12	47.5	28	21:08:31	43.9	27.6	21:05:43	45.2	27
2012-06-25	21:12:46	44.6	27.3	21:12:12	47.2	28	21:13:31	43.8	27.6	21:10:43	45.1	27
2012-06-25	21:17:46	44.7	27.3	21:17:12	47.1	27.9	21:18:31	43.7	27.5	21:15:43	44.6	26.9
2012-06-25	21:22:46	44.3	27.2	21:22:12	46.7	27.8	21:23:31	43.8	27.5	21:20:43	44.5	26.8
2012-06-25	21:27:46	44.5	27.2	21:27:12	46.1	27.8	21:28:31	44	27.5	21:25:43	44.4	26.8
2012-06-25	21:32:46	44.6	27.1	21:32:12	45.9	27.7	21:33:31	44.1	27.4	21:30:43	44.5	26.7
2012-06-25	21:37:46	44.6	27.1	21:37:12	45.5	27.6	21:38:31	44.1	27.4	21:35:43	44.3	26.7
2012-06-25	21:42:46	44.5	27	21:42:12	45.4	27.6	21:43:31	44.1	27.4	21:40:43	44.4	26.6
2012-06-25	21:47:46	44.6	27	21:47:12	45.4	27.6	21:48:31	43.9	27.4	21:45:43	44.4	26.6
2012-06-25	21:52:46	46.2	27	21:52:12	45.2	27.6	21:53:31	43.9	27.4	21:50:43	44.3	26.6
2012-06-25	21:57:46	45.4	27	21:57:12	45.4	27.5	21:58:31	43.8	27.3	21:55:43	44.4	26.6
2012-06-25	22:02:46	45.6	27	22:02:12	45.3	27.5	22:03:31	43.7	27.3	22:00:43	44.5	26.6
2012-06-25	22:07:46	44.9	27	22:07:12	45	27.5	22:08:31	43.8	27.3	22:05:43	44.6	26.5
2012-06-25	22:12:46	45.2	26.9	22:12:12	45.2	27.4	22:13:31	43.7	27.3	22:10:43	44.5	26.5
2012-06-25	22:17:46	45	26.9	22:17:12	45.2	27.4	22:18:31	43.7	27.2	22:15:43	44.8	26.5
2012-06-25	22:22:46	45.2	26.9	22:22:12	45.3	27.4	22:23:31	43.7	27.2	22:20:43	44.6	26.5
2012-06-25	22:27:46	45	26.9	22:27:12	45.2	27.4	22:28:31	43.9	27.2	22:25:43	44.8	26.5
2012-06-25	22:32:46	45.4	26.8	22:32:12	45.6	27.4	22:33:31	43.8	27.2	22:30:43	45.2	26.5
2012-06-25	22:37:46	45.3	26.8	22:37:12	46	27.4	22:38:31	44	27.2	22:35:43	45.1	26.4
2012-06-25	22:42:46	45.3	26.8	22:42:12	46.1	27.4	22:43:31	44.3	27.2	22:40:43	45.5	26.4
2012-06-25	22:47:46	45.4	26.8	22:47:12	46.1	27.4	22:48:31	44.4	27.2	22:45:43	45.6	26.4
2012-06-25	22:52:46	45.4	26.8	22:52:12	45.9	27.3	22:53:31	44.2	27.1	22:50:43	46.2	26.4
2012-06-25	22:57:46	45.7	26.7	22:57:12	46	27.3	22:58:31	44.4	27.1	22:55:43	46.2	26.4
2012-06-25	23:02:46	45.5	26.7	23:02:12	45.7	27.3	23:03:31	44.2	27.1	23:00:43	45.8	26.4
2012-06-25	23:07:46	45.4	26.7	23:07:12	45.5	27.2	23:08:31	44.3	27	23:05:43	45.7	26.3
2012-06-25	23:12:46	45.3	26.7	23:12:12	45.4	27.2	23:13:31	44.2	27	23:10:43	45.4	26.3
2012-06-25	23:17:46	45.3	26.6	23:17:12	45.5	27.2	23:18:31	44.3	27	23:15:43	45.3	26.2
2012-06-25	23:22:46	45.5	26.6	23:22:12	45.4	27.2	23:23:31	44.5	27	23:20:43	45.4	26.2
2012-06-25	23:27:46	45.8	26.6	23:27:12	45.6	27.2	23:28:31	44.5	27	23:25:43	45.5	26.2
2012-06-25	23:32:46	46.6	26.6	23:32:12	45.4	27.2	23:33:31	44.7	27	23:30:43	45.5	26.2
2012-06-25	23:37:46	46.6	26.6	23:37:12	45.4	27.1	23:38:31	45	27	23:35:43	45.4	26.2
2012-06-25	23:42:46	46.1	26.6	23:42:12	45.4	27.1	23:43:31	44.8	26.9	23:40:43	45.4	26.2
2012-06-25	23:47:46	45.8	26.6	23:47:12	45.4	27.1	23:48:31	44.7	26.9	23:45:43	45.4	26.2
2012-06-25	23:52:46	45.6	26.6	23:52:12	45.1	27.1	23:53:31	44.4	26.9	23:50:43	45.4	26.2
2012-06-26	23:57:46	45.6	26.5	23:57:12	45.4	27.1	23:58:31	44.6	26.8	23:55:43	45.4	26.1
2012-06-26	00:02:46	45.8	26.5	00:02:12	45.7	27	00:03:31	44.6	26.8	00:00:43	45.3	26.1
2012-06-26	00:07:46	46	26.4	00:07:12	45.9	27	00:08:31	44.9	26.8	00:05:43	45.8	26.1
2012-06-26	00:12:46	46.2	26.4	00:12:12	45.7	27	00:13:31	45	26.8	00:10:43	46.3	26.1
2012-06-26	00:17:46	46.3	26.4	00:17:12	46.1	27	00:18:31	45.3	26.8	00:15:43	46.8	26.1
2012-06-26	00:22:46	46.4	26.4	00:22:12	46.1	27	00:23:31	45.4	26.8	00:20:43	46.9	26
2012-06-26	00:27:46	46.5	26.4	00:27:12	46.2	26.9	00:28:31	45.5	26.7	00:25:43	46.7	26
2012-06-26	00:32:46	46.6	26.3	00:32:12	46.1	26.9	00:33:31	45.5	26.7	00:30:43	46.6	25.9
2012-06-26	00:37:46	46.8	26.3	00:37:12	46.1	26.9	00:38:31	45.8	26.7	00:35:43	46.7	25.9
2012-06-26	00:42:46	46.9	26.3	00:42:12	46.3	26.9	00:43:31	46.3	26.7	00:40:43	46.8	25.8
2012-06-26	00:47:46	47.1	26.2	00:47:12	46.4	26.8	00:48:31	46.7	26.7	00:45:43	46.9	25.8
2012-06-26	00:52:46	47.1	26.2	00:52:12	46.4	26.8	00:53:31	46.7	26.6	00:50:43	47	25.8
2012-06-26	00:57:46	47.3	26.2	00:57:12	46.7	26.8	00:58:31	46.7	26.6	00:55:43	47	25.8
2012-06-26	01:02:46	47.6	26.1	01:02:12	46.8	26.8	01:03:31	46.8	26.6	01:00:43	47.6	25.7
2012-06-26	01:07:46	47.6	26.1	01:07:12	47.1	26.8	01:08:31	46.7	26.6	01:05:43	47.6	25.7
2012-06-26	01:12:46	47.6	26.1	01:12:12	47	26.7	01:13:31	46.6	26.5	01:10:43	47.6	25.6
2012-06-26	01:17:46	47.6	26.1	01:17:12	47.1	26.7	01:18:31	46.4	26.5	01:15:43	47.6	25.6
2012-06-26	01:22:46	47.8	26	01:22:12	47	26.7	01:23:31	46.6	26.5	01:20:43	47.8	25.6
2012-06-26	01:27:46	47.8	26	01:27:12	47.3	26.6	01:28:31	46.6	26.4	01:25:43	47.8	25.6
2012-06-26	01:32:46	48	26	01:32:12	47.2	26.6	01:33:31	46.6	26.4	01:30:43	47.9	25.6
2012-06-26	01:37:46	47.9	26	01:37:12	47.3	26.6	01:38:31	46.6	26.4	01:35:43	48	25.6
2012-06-26	01:42:46	48.4	26	01:42:12	47.3	26.6	01:43:31	46.7	26.4	01:40:43	48	25.5
2012-06-26	01:47:46	48.4	26	01:47:12	47.3	26.6	01:48:31	47.1	26.4	01:45:43	48.2	25.5
2012-06-26	01:52:46	48.4	26	01:52:12	47.6	26.6	01:53:31	47.3	26.4	01:50:43	48.3	25.5
2012-06-26	01:57:46	48.7	26	01:57:12	47.6	26.6	01:58:31	47.3	26.4	01:55:43	48.5	25.5
2012-06-26	02:02:46	48.6	26	02:02:12	47.8	26.6	02:03:31	47.3	26.3	02:00:43	48.7	25.4
2012-06-26	02:07:46	48.7	25.9	02:07:12	47.8	26.5	02:08:31	47.3	26.3	02:05:43	48.8	25.4
2012-06-26	02:12:46	48.8	25.9	02:12:12	47.8	26.6	02:13:31	47.2	26.3	02:10:43	48.8	25.4
2012-06-26	02:17:46	48.8	25.9	02:17:12	48.1	26.5	02:18:31	47.3	26.3	02:15:43	48.8	25.4
2012-06-26	02:22:46	48.9	25.9	02:22:12	48.6	26.6	02:23:31	47.3	26.2	02:20:43	48.9	25.4
2012-06-26	02:27:46	48.7	25.9	02:27:12	48.8	26.5	02:28:31	47.3	26.2	02:25:43	49.1	25.4
2012-06-26	02:32:46	48.7	25.8	02:32:12	48.4	26.5	02:33:31	47.3	26.2	02:30:43	49.3	25.4
2012-06-26	02:37:46	48.6	25.8	02:37:12	48.3	26.5	02:38:31	47.5	26.2	02:35:43	49.3	25.4
2012-06-26	02:42:46	48.5	25.8	02:42:12	48.1	26.5	02:43:31	47.5	26.2	02:40:43	49	25.4
2012-06-26	02:47:46	48.5	25.8	02:47:12	48	26.5	02:48:31	47.4	26.2	02:45:43	48.9	25.4
2012-06-26	02:52:46	48.6	25.8	02:52:12	48	26.4	02:53:31	47.2	26.2	02:50:43	48.7	25.3
2012-06-26	02:57:46	48.5	25.8	02:57:12	48.2	26.4	02:58:31	47.2	26.2	02:55:43	48.8	25.3
2012-06-26	03:02:46	48.5	25.8	03:02:12	48.4	26.4	03:03:31	47.1	26.2	03:00:43	48.8	25.3
2012-06-26	03:07:46	48.5	25.8	03:07:12	48.2	26.4	03:08:31	47.1	26.2	03:05:43	48.8	25.3
2012-06-26	03:12:46	48.4	25.8	03:12:12	48.1	26.4	03:13:31	47	26.1	03:10:43	48.7	25.2
2012-06-26	03:17:46	48.9	25.8	03:17:12	48.1	26.4	03:18:31	47	26.1	03:15:43	48.8	25.2
2012-06-26	03:22:46	49.3	25.8	03:22:12	48.1	26.4	03:23:31	47.1	26.1	03:20:43	48.8	25.2
2012-06-26	03:27:46	49.7	25.8	03:27:12	48	26.3	03:28:31	47	26	03:25:43	48.7	25.2
2012-06-26	03:32:46	49.2	25.8	03:32:12	48	26.3	03:33:31	46.9	26	03:30:43	48.8	25.2
2012-06-26	03:37:46	49	25.7	03:37:12	47.9	26.3	03:38:31	47	26	03:35:43	49	25.2
2012-06-26	03:42:46	48.8	25.7	03:42:12	47.9	26.3	03:43:31	46.9	26	03:40:43	49.3	25.2
2012-06-26	03:47:46	48.6	25.6	03:47:12	47.7	26.3	03:48:31	46.8	26	03:45:43	49.3	25.1
2012-06-26	03:52:46	48.5	25.6	03:52:12	47.6	26.3	03:53:31	46.7	26	03:50:43	49.2	25.1
2012-06-26	03:57:46	48.4	25.6	03:57:12	47.5	26.2	03:58:31	46.6	26	03:55:43	49	25.1
2012-06-26	04:02:46	48.3	25.6	04:02:12	47.5	26.2	04:03:31	46.6	25.9	04:00:43	48.9	25
2012-06-26	04:07:46	48	25.6	04:07:12	47.3	26.2	04:08:31	47.2	25.9	04:05:43	48.7	25
2012-06-26	04:12:46	47.8	25.6	04:12:12	47.2	26.2	04:13:31	47.7	26	04:10:43	48.5	25
2012-06-26	04:17:46	47.9	25.6	04:17:12	47.1	26.2	04:18:31	47.9	26	04:15:43	48.4	25
2012-06-26	04:22:46	47.8	25.6	04:22:12	46.9	26.2	04:23:31	47.9	25.9	04:20:43	48.3	24.9
2012-06-26	04:27:46	48	25.5	04:27:12	47	26.2	04:28:31	47.8	25.9	04:25:43	48.5	24.9
2012-06-26	04:32:46	48	25.5	04:32:12	46.9	26.2	04:33:31	47.8	25.9	04:30:43	48.5	24.9
2012-06-26	04:37:46	47.9	25.5	04:37:12	46.8	26.2	04:38:31	47.6	25.9	04:35:43	48.6	24.9
2012-06-26	04:42:46	48.1	25.5	04:42:12	47.3	26.2	04:43:31	47.3	25.9	04:40:43	48.7	24.9
2012-06-26	04:47:46	48.2	25.5	04:47:12	47.8	26.2	04:48:31	47.3	25.9	04:45:43	48.8	24.9
2012-06-26	04:52:46	49.4	25.5	04:52:12	47.9	26.2	04:53:31	47.3	25.8	04:50:43	48.8	24.9
2012-06-26	04:57:46	49.4	25.5	04:57:12	48.1	26.2	04:58:31	47.3	25.8	04:55:43	49	24.8
2012-06-26	05:02:46	49	25.4	05:02:12	48.4	26.1	05:03:31	47.3	25.8	05:00:43	49.1	24.8
2012-06-26	05:07:46	49.2	25.4	05:07:12	48.3	26.1	05:08:31	47.4	25.8	05:05:43	49.2	24.8
2012-06-26	05:12:46	49.3	25.4	05:12:12	48.5	26.1	05:13:31	47.4	25.8	05:10:43	49.4	24.7
2012-06-26	05:17:46	49.4	25.4	05:17:12	48.5	26.1	05:18:31	47.7	25.8	05:15:43	49.5	24.7
2012-06-26	05:22:46	49.3	25.3	05:22:12	48.6	26.1	05:23:31	47.7	25.8	05:20:43	50	24.7
2012-06-26	05:27:46	49.3	25.3	05:27:12	48.3	26.1	05:28:31	47.6	25.8	05:25:43	50.5	24.7
2012-06-26	05:32:46	49.4	25.3	05:32:12	48.2	26	05:33:31	47.5	25.8	05:30:43	50.6	24.8
2012-06-26	05:37:46	49.6	25.3	05:37:12	47.9	26	05:38:31	47.7	25.8	05:35:43	50.4	24.8
2012-06-26	05:42:46	49.7	25.3	05:42:12	48.1	26	05:43:31	47.7	25.8	05:40:43	50.3	24.7
2012-06-26	05:47:46	50	25.3	05:47:12	48.4	26	05:48:31	48.1	25.8	05:45:43	50.3	24.7
2012-06-26	05:52:46	50.2	25.3	05:52:12	48.7	26	05:53:31	48.1	25.8	05:50:43	50.1	24.7
2012-06-26	05:57:46	49.9	25.3	05:57:12	48.5	26	05:58:31	47.9	25.8	05:55:43	49.3	24.6
2012-06-26	06:02:46	49.8	25.3	06:02:12	48.6	26	06:03:31	47.3	25.8	06:00:43	48.6	24.6
2012-06-26	06:07:46	49.5	25.4	06:07:12	48.1	26.1	06:08:31	46.7	25.8	06:05:43	48.3	24.6
2012-06-26	06:12:46	48.8	25.4	06:12:12	47.2	26	06:13:31	46.1	25.8	06:10:43	47.7	24.6
2012-06-26	06:17:46	48.1	25.3	06:17:12	46.6	26	06:18:31	45.7	25.7	06:15:43	47.5	24.6
2012-06-26	06:22:46	47.5	25.3	06:22:12	46.2	26	06:23:31	45.3	25.7	06:20:43	47.3	24.6
2012-06-26	06:27:46	46.8	25.3	06:27:12	46	26	06:28:31	44.7	25.7	06:25:43	46.9	24.6
2012-06-26	06:32:46	46.8	25.3	06:32:12	46.1	26	06:33:31	44.5	25.7	06:30:43	46.7	24.6
2012-06-26	06:37:46	75.3	25.5	06:37:12	45.8	26	06:38:31	44.2	25.7	06:35:43	46.4	24.6
2012-06-26	06:42:46	88.9	25.9	06:42:12	45.7	26	06:43:31	43.9	25.6	06:40:43	46.6	24.6
2012-06-26	06:47:46	75.3	25.8	06:47:12	45.5	26	06:48:31	44.2	25.7	06:45:43	45.7	24.6
2012-06-26	06:52:46	71.4	25.5	06:52:12	82.9	26.4	06:53:31	44.4	25.7	06:50:43	45.7	24.6
2012-06-26	06:57:46	68.7	25.2	06:57:12	82.2	26.7	06:58:31	44.6	25.8	06:55:43	45.6	24.6
2012-06-26	07:02:46	66	25	07:02:12	75.1	26.6	07:03:31	86	26.1	07:00:43	45.9	24.7
2012-06-26	07:07:46	63.2	25	07:07:12	71.5	26.4	07:08:31	86.4	26.4	07:05:43	46	24.7
2012-06-26	07:12:46	60	25	07:12:12	68.6	26.2	07:13:31	80.2	26.2	07:10:43	45.8	24.7
2012-06-26	07:17:46	57.4	25.1	07:17:12	66.2	26.1	07:18:31	77.1	26	07:15:43	88.5	25
2012-06-26	07:22:46	55	25.1	07:22:12	62.7	26	07:23:31	75.8	25.9	07:20:43	82.9	25.4
2012-06-26	07:27:46	53.3	25.2	07:27:12	59.6	26	07:28:31	73.5	25.8	07:25:43	71.1	25.2
2012-06-26	07:32:46	53.8	25.3	07:32:12	57.5	26	07:33:31	71.2	25.8	07:30:43	66	24.9
2012-06-26	07:37:46	53.1	25.3	07:37:12	55.5	26	07:38:31	69.1	25.8	07:35:43	63.1	24.8
2012-06-26	07:42:46	52	25.3	07:42:12	54.2	26	07:43:31	59.1	25.7	07:40:43	61.9	24.7
2012-06-26	07:47:46	53.3	25.3	07:47:12	53.6	26	07:48:31	57.4	25.8	07:45:43	61.2	24.7
2012-06-26	07:52:46	52.7	25.3	07:52:12	52.9	26	07:53:31	57.5	25.8	07:50:43	59.4	24.8
2012-06-26	07:57:46	53.9	25.4	07:57:12	52.6	26	07:58:31	56.4	25.8	07:55:43	57.6	24.8
2012-06-26	08:02:46	53.2	25.4	08:02:12	52.1	26	08:03:31	56.8	25.8	08:00:43	57.2	24.8
2012-06-26	08:07:46	50.8	25.4	08:07:12	51.3	26	08:08:31	55.4	25.8	08:05:43	56.5	24.8
2012-06-26	08:12:46	50.6	25.4	08:12:12	50.9	26	08:13:31	53.9	25.8	08:10:43	55.5	24.8
2012-06-26	08:17:46	49.7	25.4	08:17:12	52	26	08:18:31	52.4	25.8	08:15:43	55.9	24.9
2012-06-26	08:22:46	49	25.4	08:22:12	53	26.1	08:23:31	51.8	25.8	08:20:43	55.1	24.9
2012-06-26	08:27:46	48.2	25.3	08:27:12	52.9	26.1	08:28:31	51.1	25.8	08:25:43	54.6	24.9
2012-06-26	08:32:46	47.8	25.3	08:32:12	53.4	26.2	08:33:31	50.4	25.7	08:30:43	52.5	24.9
2012-06-26	08:37:46	47.3	25.4	08:37:12	53.8	26.2	08:38:31	50	25.7	08:35:43	50.6	24.8
2012-06-26	08:42:46	47.6	25.4	08:42:12	54.2	26.2	08:43:31	49.6	25.7	08:40:43	49.7	24.8
2012-06-26	08:47:46	47.3	25.4	08:47:12	53.6	26.3	08:48:31	48.4	25.7	08:45:43	50.2	24.8
2012-06-26	08:52:46	48.4	25.4	08:52:12	52.6	26.2	08:53:31	47.8	25.6	08:50:43	48.5	24.8
2012-06-26	08:57:46	47.8	25.5	08:57:12	53.1	26.2	08:58:31	47.8	25.6	08:55:43	48.2	24.8
2012-06-26	09:02:46	47.2	25.5	09:02:12	52.8	26.3	09:03:31	47.6	25.6	09:00:43	49.5	24.8
2012-06-26	09:07:46	45.6	25.5	09:07:12	51.5	26.2	09:08:31	46.7	25.7	09:05:43	49.8	24.8
2012-06-26	09:12:46	47.4	25.4	09:12:12	50.9	26.2	09:13:31	46.7	25.7	09:10:43	49.4	24.9
2012-06-26	09:17:46	47.9	25.5	09:17:12	49.5	26.2	09:18:31	46	25.7	09:15:43	48.8	24.9
2012-06-26	09:22:46	47.4	25.5	09:22:12	49.2	26.1	09:23:31	45.7	25.7	09:20:43	48.7	24.9
2012-06-26	09:27:46	47.8	25.6	09:27:12	48.8	26.1	09:28:31	47.3	25.7	09:25:43	48.8	24.9
2012-06-26	09:32:46	46.8	25.6	09:32:12	49.6	26.1	09:33:31	47.4	25.7	09:30:43	48	24.8
2012-06-26	09:37:46	46.2	25.5	09:37:12	49.4	26.1	09:38:31	47.3	25.8	09:35:43	48	24.8
2012-06-26	09:42:46	46.5	25.5	09:42:12	49.5	26.1	09:43:31	47.5	25.8	09:40:43	48.2	24.8
2012-06-26	09:47:46	45.9	25.5	09:47:12	49.2	26.1	09:48:31	47.6	25.8	09:45:43	48.2	24.8
2012-06-26	09:52:46	45.7	25.5	09:52:12	49.3	26.1	09:53:31	47.5	25.8	09:50:43	48.4	24.8
2012-06-26	09:57:46	46.5	25.5	09:57:12	48.8	26.1	09:58:31	47.6	25.8	09:55:43	48.2	24.8
2012-06-26	10:02:46	46.1	25.4	10:02:12	49	26.1	10:03:31	47.9	25.8	10:00:43	48.1	24.8
2012-06-26	10:07:46	45.5	25.5	10:07:12	49.2	26.1	10:08:31	47.7	25.8	10:05:43	48.3	24.8
2012-06-26	10:12:46	45.4	25.5	10:12:12	48.7	26.1	10:13:31	47.3	25.8	10:10:43	48.2	24.8
2012-06-26	10:17:46	47.3	25.5	10:17:12	48.9	26.1	10:18:31	47.3	25.8	10:15:43	48	24.8
2012-06-26	10:22:46	47.8	25.6	10:22:12	48.7	26.1	10:23:31	47.1	25.8	10:20:43	48	24.8
2012-06-26	10:27:46	47.7	25.6	10:27:12	49.6	26.1	10:28:31	47.2	25.8	10:25:43	47.7	24.8
2012-06-26	10:32:46	48	25.7	10:32:12	49.5	26.1	10:33:31	47.5	25.8	10:30:43	48.7	24.8
2012-06-26	10:37:46	48.1	25.7	10:37:12	49.2	26.1	10:38:31	47.9	25.8	10:35:43	49.2	24.8
2012-06-26	10:42:46	48.9	25.7	10:42:12	49.6	26.2	10:43:31	48.1	25.8	10:40:43	49.7	24.8
2012-06-26	10:47:46	49.1	25.8	10:47:12	50.1	26.2	10:48:31	47.9	25.9	10:45:43	50.4	25
2012-06-26	10:52:46	48.7	25.8	10:52:12	49.5	26.3	10:53:31	47.8	25.9	10:50:43	50.4	25
2012-06-26	10:57:46	48	25.8	10:57:12	49.7	26.3	10:58:31	47.1	26	10:55:43	51.5	25.1
2012-06-26	11:02:46	47	25.9	11:02:12	49	26.4	11:03:31	46.3	26	11:00:43	49.5	25.3
2012-06-26	11:07:46	46.4	25.9	11:07:12	48.2	26.4	11:08:31	45.8	26	11:05:43	48.6	25.3
2012-06-26	11:12:46	46	25.9	11:12:12	47.6	26.4	11:13:31	45.8	26	11:10:43	47.8	25.3
2012-06-26	11:17:46	46.2	25.9	11:17:12	47.7	26.4	11:18:31	46.2	26	11:15:43	47.3	25.3
2012-06-26	11:22:46	45.7	25.8	11:22:12	47.2	26.4	11:23:31	45.9	26	11:20:43	47.6	25.3
2012-06-26	11:27:46	45.3	25.8	11:27:12	47.4	26.4	11:28:31	45.4	26	11:25:43	46.9	25.3
2012-06-26	11:32:46	44.9	25.9	11:32:12	47.1	26.4	11:33:31	45.3	26	11:30:43	47.3	25.3
2012-06-26	11:37:46	45.8	25.9	11:37:12	46.4	26.4	11:38:31	45.5	26.1	11:35:43	46.6	25.4
2012-06-26	11:42:46	45.6	25.9	11:42:12	45.8	26.4	11:43:31	45.3	26.1	11:40:43	46.4	25.4
2012-06-26	11:47:46	46	25.9	11:47:12	45.9	26.4	11:48:31	45.4	26.1	11:45:43	47.4	25.4
2012-06-26	11:52:46	45.9	25.9	11:52:12	45.5	26.4	11:53:31	45.1	26.1	11:50:43	47.1	25.4
2012-06-26	11:57:46	45.1	25.9	11:57:12	45.5	26.4	11:58:31	44.6	26.1	11:55:43	46.8	25.5
2012-06-26	12:02:46	44.7	25.9	12:02:12	45	26.4	12:03:31	44.1	26.1	12:00:43	46	25.5
2012-06-26	12:07:46	45.1	25.9	12:07:12	45.2	26.4	12:08:31	44.3	26.1	12:05:43	45.6	25.5
2012-06-26	12:12:46	44.6	26	12:12:12	45.7	26.5	12:13:31	44.3	26.2	12:10:43	46.4	25.5
2012-06-26	12:17:46	44.7	26	12:17:12	45.6	26.5	12:18:31	44.2	26.2	12:15:43	46.2	25.6
2012-06-26	12:22:46	45	26	12:22:12	45.5	26.6	12:23:31	43.9	26.2	12:20:43	45.4	25.6
2012-06-26	12:27:46	45.1	26.1	12:27:12	45	26.6	12:28:31	44.1	26.2	12:25:43	44.8	25.6
2012-06-26	12:32:46	45.9	26.2	12:32:12	45	26.6	12:33:31	45	26.3	12:30:43	45.7	25.6
2012-06-26	12:37:46	45.9	26.2	12:37:12	46.6	26.6	12:38:31	45.9	26.3	12:35:43	47.4	25.7
2012-06-26	12:42:46	45.8	26.3	12:42:12	46.6	26.7	12:43:31	46.2	26.4	12:40:43	47.7	25.8
2012-06-26	12:47:46	45.5	26.3	12:47:12	46.3	26.8	12:48:31	46.3	26.4	12:45:43	47.2	25.8
2012-06-26	12:52:46	45.9	26.4	12:52:12	46.9	26.8	12:53:31	46.6	26.5	12:50:43	47.9	25.9
2012-06-26	12:57:46	46.1	26.4	12:57:12	46.9	26.8	12:58:31	46.8	26.5	12:55:43	47.5	25.9
2012-06-26	13:02:46	46.1	26.4	13:02:12	46.7	26.9	13:03:31	46.7	26.6	13:00:43	47.5	25.9
2012-06-26	13:07:46	45.6	26.5	13:07:12	46.7	26.9	13:08:31	46.5	26.6	13:05:43	47.5	25.9
2012-06-26	13:12:46	44.6	26.5	13:12:12	46.2	26.9	13:13:31	45.8	26.6	13:10:43	46.7	25.8
2012-06-26	13:17:46	44.8	26.5	13:17:12	46.1	26.9	13:18:31	45.6	26.6	13:15:43	46.1	25.9
2012-06-26	13:22:46	45	26.5	13:22:12	45.7	26.9	13:23:31	46.2	26.6	13:20:43	45.7	25.9
2012-06-26	13:27:46	47.5	26.6	13:27:12	45.8	27	13:28:31	48	26.7	13:25:43	45.8	25.9
2012-06-26	13:32:46	48.8	26.7	13:32:12	45.5	27	13:33:31	48.2	26.8	13:30:43	46.5	25.9
2012-06-26	13:37:46	48.2	26.7	13:37:12	47.1	27	13:38:31	47.8	26.8	13:35:43	46.7	25.9
2012-06-26	13:42:46	47.3	26.7	13:42:12	50	27.1	13:43:31	48	26.8	13:40:43	47.6	26
2012-06-26	13:47:46	46	26.7	13:47:12	49.2	27.1	13:48:31	47	26.8	13:45:43	47.3	26.1
2012-06-26	13:52:46	46.6	26.7	13:52:12	48.8	27.2	13:53:31	47.2	26.8	13:50:43	47.3	26.1
2012-06-26	13:57:46	47.5	26.8	13:57:12	48.4	27.2	13:58:31	47.5	26.9	13:55:43	47.7	26.2
2012-06-26	14:02:46	47.5	26.8	14:02:12	47.7	27.2	14:03:31	48.1	26.9	14:00:43	47.7	26.2
2012-06-26	14:07:46	49	26.8	14:07:12	50.1	27.2	14:08:31	48.6	27	14:05:43	48.1	26.2
2012-06-26	14:12:46	47.6	26.8	14:12:12	50.1	27.2	14:13:31	47.8	27	14:10:43	48.7	26.2
2012-06-26	14:17:46	47.3	26.8	14:17:12	50.1	27.3	14:18:31	47	27	14:15:43	48.6	26.2
2012-06-26	14:22:46	47.2	26.9	14:22:12	50	27.3	14:23:31	47.2	27	14:20:43	49.4	26.3
2012-06-26	14:27:46	47.9	26.9	14:27:12	49.9	27.3	14:28:31	47.2	27	14:25:43	47.8	26.4
2012-06-26	14:32:46	47.7	26.9	14:32:12	48.6	27.3	14:33:31	47	27	14:30:43	47.9	26.3
2012-06-26	14:37:46	46.9	26.9	14:37:12	48.4	27.3	14:38:31	46.1	27	14:35:43	47.2	26.3
2012-06-26	14:42:46	45.8	26.9	14:42:12	47	27.3	14:43:31	45	27	14:40:43	45.6	26.3
2012-06-26	14:47:46	45.8	26.9	14:47:12	47	27.3	14:48:31	45.3	27	14:45:43	46	26.3
2012-06-26	14:52:46	45.8	26.9	14:52:12	46.7	27.3	14:53:31	45	27	14:50:43	45.7	26.3
2012-06-26	14:57:46	44.7	27	14:57:12	46.2	27.3	14:58:31	44.3	27.1	14:55:43	46	26.4
2012-06-26	15:02:46	44	27	15:02:12	45.7	27.4	15:03:31	43.7	27.1	15:00:43	45.5	26.4
2012-06-26	15:07:46	42.9	27	15:07:12	44.8	27.4	15:08:31	42.6	27.2	15:05:43	43.8	26.4
2012-06-26	15:12:46	42.1	27	15:12:12	43.8	27.4	15:13:31	42	27.2	15:10:43	43	26.5
2012-06-26	15:17:46	41.3	27.1	15:17:12	43.2	27.4	15:18:31	42.9	27.2	15:15:43	43.7	26.5
2012-06-26	15:22:46	42.2	27.1	15:22:12	43.8	27.5	15:23:31	43.9	27.3	15:20:43	44.5	26.6
2012-06-26	15:27:46	42	27.2	15:27:12	44.2	27.5	15:28:31	43.8	27.4	15:25:43	45.1	26.6
2012-06-26	15:32:46	42.5	27.2	15:32:12	43.8	27.6	15:33:31	44.1	27.4	15:30:43	44.3	26.7
2012-06-26	15:37:46	43.9	27.3	15:37:12	44.2	27.6	15:38:31	44.6	27.4	15:35:43	44.4	26.7
2012-06-26	15:42:46	42.7	27.4	15:42:12	43	27.6	15:43:31	43.6	27.5	15:40:43	43.7	26.7
2012-06-26	15:47:46	41.3	27.4	15:47:12	42	27.6	15:48:31	42.6	27.5	15:45:43	41.7	26.8
2012-06-26	15:52:46	41	27.4	15:52:12	41.5	27.6	15:53:31	41.8	27.5	15:50:43	42.1	26.8
2012-06-26	15:57:46	39.4	27.4	15:57:12	40.7	27.7	15:58:31	40.8	27.5	15:55:43	41.7	26.8
2012-06-26	16:02:46	40.4	27.4	16:02:12	41.2	27.7	16:03:31	41.4	27.5	16:00:43	41.8	26.8
2012-06-26	16:07:46	40.3	27.4	16:07:12	41.6	27.7	16:08:31	41.5	27.5	16:05:43	42.8	26.9
2012-06-26	16:12:46	40	27.5	16:12:12	41.8	27.8	16:13:31	40.7	27.6	16:10:43	42	26.9
2012-06-26	16:17:46	40.8	27.5	16:17:12	42.1	27.8	16:18:31	41.2	27.6	16:15:43	41.2	27
2012-06-26	16:22:46	42.1	27.6	16:22:12	42.3	27.9	16:23:31	41.1	27.6	16:20:43	42.1	27
2012-06-26	16:27:46	42.2	27.6	16:27:12	43.2	27.9	16:28:31	41.4	27.7	16:25:43	42.2	27.1
2012-06-26	16:32:46	42	27.7	16:32:12	43.2	28	16:33:31	42.4	27.8	16:30:43	42.2	27.2
2012-06-26	16:37:46	41.2	27.7	16:37:12	43.3	28	16:38:31	43.6	27.8	16:35:43	41.8	27.2
2012-06-26	16:42:46	41.4	27.8	16:42:12	42.9	28	16:43:31	43.5	27.8	16:40:43	41.8	27.2
2012-06-26	16:47:46	40.7	27.8	16:47:12	42.3	28	16:48:31	43.2	27.9	16:45:43	41.6	27.2
2012-06-26	16:52:46	40.5	27.8	16:52:12	42.4	28	16:53:31	42.8	27.9	16:50:43	41.7	27.3
2012-06-26	16:57:46	40	27.8	16:57:12	41.7	28	16:58:31	42.3	27.9	16:55:43	41.1	27.3
2012-06-26	17:02:46	40.1	27.9	17:02:12	41.5	28.1	17:03:31	42.4	28	17:00:43	41.2	27.4
2012-06-26	17:07:46	40.1	27.9	17:07:12	41.4	28.1	17:08:31	41.6	27.9	17:05:43	41.4	27.4
2012-06-26	17:12:46	39.8	27.9	17:12:12	40.8	28.1	17:13:31	41.4	27.9	17:10:43	41.1	27.4
2012-06-26	17:17:46	40.3	27.9	17:17:12	41.7	28.1	17:18:31	41.9	27.9	17:15:43	41.4	27.4
2012-06-26	17:22:46	40.4	27.9	17:22:12	41.8	28.2	17:23:31	41.7	28	17:20:43	41.8	27.4
2012-06-26	17:27:46	40.2	27.9	17:27:12	41.5	28.2	17:28:31	41.5	28	17:25:43	41.8	27.5
2012-06-26	17:32:46	40.3	28	17:32:12	41.6	28.2	17:33:31	42.3	28	17:30:43	41.6	27.5
2012-06-26	17:37:46	41.1	28	17:37:12	41.3	28.2	17:38:31	43.1	28	17:35:43	41.7	27.5
2012-06-26	17:42:46	42.3	28.1	17:42:12	41.3	28.3	17:43:31	43	28.1	17:40:43	41.5	27.6
2012-06-26	17:47:46	42.2	28.2	17:47:12	41.3	28.3	17:48:31	43.5	28.1	17:45:43	41.5	27.6
2012-06-26	17:52:46	41.6	28.2	17:52:12	41.9	28.4	17:53:31	43.6	28.2	17:50:43	42.1	27.6
2012-06-26	17:57:46	40.7	28.1	17:57:12	43	28.4	17:58:31	43.2	28.2	17:55:43	41.9	27.6
2012-06-26	18:02:46	40.4	28.1	18:02:12	43.3	28.5	18:03:31	43	28.2	18:00:43	42.1	27.7
2012-06-26	18:07:46	40.7	28.2	18:07:12	44.2	28.5	18:08:31	42.5	28.2	18:05:43	42.2	27.7
2012-06-26	18:12:46	40.7	28.2	18:12:12	44.5	28.5	18:13:31	42	28.2	18:10:43	42.8	27.8
2012-06-26	18:17:46	40.3	28.2	18:17:12	44.6	28.5	18:18:31	41.8	28.3	18:15:43	43.2	27.8
2012-06-26	18:22:46	40.7	28.2	18:22:12	44.1	28.5	18:23:31	41.5	28.3	18:20:43	43.9	27.8
2012-06-26	18:27:46	40.7	28.3	18:27:12	43.6	28.5	18:28:31	41.5	28.4	18:25:43	44.1	27.8
2012-06-26	18:32:46	41	28.3	18:32:12	43.5	28.5	18:33:31	41.5	28.4	18:30:43	44.1	27.8
2012-06-26	18:37:46	41.7	28.4	18:37:12	42.8	28.6	18:38:31	41.6	28.4	18:35:43	43.5	27.9
2012-06-26	18:42:46	42.4	28.4	18:42:12	42.8	28.6	18:43:31	42.3	28.4	18:40:43	43.4	27.9
2012-06-26	18:47:46	43.1	28.5	18:47:12	42.8	28.6	18:48:31	43.7	28.5	18:45:43	43.2	27.9
2012-06-26	18:52:46	43.5	28.5	18:52:12	42.7	28.6	18:53:31	43.3	28.5	18:50:43	43.1	27.9
2012-06-26	18:57:46	43.3	28.5	18:57:12	42.9	28.6	18:58:31	43.7	28.6	18:55:43	42.9	27.9
2012-06-26	19:02:46	43.6	28.5	19:02:12	43.3	28.6	19:03:31	44.2	28.6	19:00:43	43.2	27.9
2012-06-26	19:07:46	43.4	28.5	19:07:12	43.5	28.6	19:08:31	44.1	28.6	19:05:43	43.3	27.9
2012-06-26	19:12:46	42.5	28.5	19:12:12	42.9	28.6	19:13:31	43.5	28.6	19:10:43	42.9	27.9
2012-06-26	19:17:46	42.4	28.5	19:17:12	43.2	28.6	19:18:31	44	28.6	19:15:43	43.2	28
2012-06-26	19:22:46	43.7	28.5	19:22:12	43.5	28.6	19:23:31	46	28.6	19:20:43	42.6	27.9
2012-06-26	19:27:46	43.7	28.6	19:27:12	42.9	28.7	19:28:31	45.6	28.6	19:25:43	41.5	27.9
2012-06-26	19:32:46	43.9	28.5	19:32:12	46.2	28.7	19:33:31	44.8	28.6	19:30:43	43.2	27.9
2012-06-26	19:37:46	44.7	28.5	19:37:12	46.7	28.8	19:38:31	46.9	28.6	19:35:43	44.3	28
2012-06-26	19:42:46	46	28.5	19:42:12	47.7	28.7	19:43:31	46.7	28.6	19:40:43	44.9	27.9
2012-06-26	19:47:46	46.6	28.6	19:47:12	48.1	28.7	19:48:31	48.5	28.6	19:45:43	45.2	27.9
2012-06-26	19:52:46	46.4	28.5	19:52:12	47.8	28.7	19:53:31	48.4	28.6	19:50:43	45.3	27.9
2012-06-26	19:57:46	45.9	28.5	19:57:12	47.2	28.7	19:58:31	48.2	28.5	19:55:43	45.4	27.9
2012-06-26	20:02:46	45.6	28.4	20:02:12	49.6	28.7	20:03:31	47.4	28.5	20:00:43	45.2	27.8
2012-06-26	20:07:46	45.3	28.4	20:07:12	48.6	28.6	20:08:31	47.2	28.4	20:05:43	47.2	27.8
2012-06-26	20:12:46	45	28.3	20:12:12	49.2	28.6	20:13:31	46.6	28.4	20:10:43	46.5	27.8
2012-06-26	20:17:46	45.1	28.2	20:17:12	48.6	28.6	20:18:31	46.1	28.3	20:15:43	47.8	27.8
2012-06-26	20:22:46	44.9	28.2	20:22:12	47.6	28.5	20:23:31	46.1	28.3	20:20:43	46.3	27.8
2012-06-26	20:27:46	45.2	28.2	20:27:12	47.5	28.5	20:28:31	46.1	28.2	20:25:43	46.6	27.7
2012-06-26	20:32:46	45.5	28.2	20:32:12	47.7	28.4	20:33:31	46	28.2	20:30:43	46.6	27.6
2012-06-26	20:37:46	45.4	28.1	20:37:12	47	28.4	20:38:31	46.1	28.1	20:35:43	46.4	27.6
2012-06-26	20:42:46	45.4	28	20:42:12	47.2	28.4	20:43:31	46	28.1	20:40:43	46.1	27.6
2012-06-26	20:47:46	45.7	28	20:47:12	47.1	28.3	20:48:31	46.2	28.1	20:45:43	46.5	27.5
2012-06-26	20:52:46	45.9	28	20:52:12	47.2	28.3	20:53:31	46.8	28.1	20:50:43	46.2	27.5
2012-06-26	20:57:46	45.9	27.9	20:57:12	47.4	28.3	20:58:31	47	28	20:55:43	46.6	27.4
2012-06-26	21:02:46	46.3	27.9	21:02:12	47.2	28.2	21:03:31	47.5	28.1	21:00:43	46.7	27.4
2012-06-26	21:07:46	46.4	27.9	21:07:12	47	28.2	21:08:31	47.4	28	21:05:43	46.8	27.4
2012-06-26	21:12:46	47.7	27.9	21:12:12	47	28.2	21:13:31	47.2	28	21:10:43	47.2	27.4
2012-06-26	21:17:46	48.1	27.8	21:17:12	47	28.2	21:18:31	47	27.9	21:15:43	47.5	27.3
2012-06-26	21:22:46	48	27.8	21:22:12	47.3	28.2	21:23:31	46.7	27.9	21:20:43	47.2	27.3
2012-06-26	21:27:46	48	27.8	21:27:12	47.2	28.2	21:28:31	46.9	27.9	21:25:43	47.2	27.3
2012-06-26	21:32:46	48	27.7	21:32:12	47.3	28.1	21:33:31	46.8	27.8	21:30:43	47.2	27.2
2012-06-26	21:37:46	47.4	27.7	21:37:12	47	28.1	21:38:31	46.7	27.8	21:35:43	47.5	27.2
2012-06-26	21:42:46	47.4	27.6	21:42:12	47.3	28.1	21:43:31	46.7	27.8	21:40:43	47.2	27.2
2012-06-26	21:47:46	47.5	27.6	21:47:12	47.1	28.1	21:48:31	46.6	27.8	21:45:43	47.2	27.2
2012-06-26	21:52:46	47.3	27.6	21:52:12	46.7	28	21:53:31	46.9	27.8	21:50:43	47.6	27.2
2012-06-26	21:57:46	47.1	27.6	21:57:12	46.9	28	21:58:31	46.9	27.8	21:55:43	47.3	27.2
2012-06-26	22:02:46	47.2	27.6	22:02:12	47	28	22:03:31	46.9	27.8	22:00:43	47.5	27.2
2012-06-26	22:07:46	46.8	27.5	22:07:12	46.9	28	22:08:31	46.8	27.8	22:05:43	47.2	27.1
2012-06-26	22:12:46	46.8	27.5	22:12:12	47.1	28	22:13:31	46.6	27.7	22:10:43	47.2	27.1
2012-06-26	22:17:46	47.2	27.5	22:17:12	46.8	28	22:18:31	46.7	27.7	22:15:43	47	27.1
2012-06-26	22:22:46	47.3	27.5	22:22:12	47	28	22:23:31	46.6	27.7	22:20:43	46.8	27
2012-06-26	22:27:46	47.3	27.5	22:27:12	46.7	27.9	22:28:31	46.5	27.7	22:25:43	46.6	27
2012-06-26	22:32:46	47.2	27.4	22:32:12	47	27.9	22:33:31	46.6	27.7	22:30:43	46.7	27
2012-06-26	22:37:46	47.2	27.4	22:37:12	47	27.9	22:38:31	46.7	27.6	22:35:43	46.8	27
2012-06-26	22:42:46	47.2	27.4	22:42:12	47	27.9	22:43:31	46.8	27.6	22:40:43	46.9	27
2012-06-26	22:47:46	47	27.4	22:47:12	47	27.9	22:48:31	46.9	27.6	22:45:43	47.1	27
2012-06-26	22:52:46	47.1	27.4	22:52:12	47.6	27.9	22:53:31	46.8	27.6	22:50:43	47.3	27
2012-06-26	22:57:46	47.3	27.4	22:57:12	47.6	27.9	22:58:31	46.9	27.6	22:55:43	47.4	26.9
2012-06-26	23:02:46	47.3	27.4	23:02:12	47.8	27.9	23:03:31	47	27.6	23:00:43	47.5	26.9
2012-06-26	23:07:46	47.6	27.4	23:07:12	47.8	27.8	23:08:31	47.1	27.6	23:05:43	47.6	26.9
2012-06-26	23:12:46	47.8	27.4	23:12:12	47.7	27.8	23:13:31	47.1	27.6	23:10:43	47.9	26.9
2012-06-26	23:17:46	48.1	27.4	23:17:12	47.8	27.8	23:18:31	47.2	27.6	23:15:43	47.9	26.8
2012-06-26	23:22:46	48.3	27.4	23:22:12	47.8	27.8	23:23:31	47.4	27.6	23:20:43	48.2	26.8
2012-06-26	23:27:46	48.5	27.3	23:27:12	47.9	27.8	23:28:31	47.9	27.5	23:25:43	48.2	26.8
2012-06-26	23:32:46	48.5	27.3	23:32:12	48.1	27.8	23:33:31	48	27.5	23:30:43	48.3	26.8
2012-06-26	23:37:46	48.7	27.3	23:37:12	48.2	27.8	23:38:31	47.9	27.5	23:35:43	48.5	26.8
2012-06-26	23:42:46	49.2	27.3	23:42:12	48.2	27.8	23:43:31	48.1	27.4	23:40:43	48.5	26.8
2012-06-26	23:47:46	50.1	27.3	23:47:12	48.2	27.7	23:48:31	48.2	27.4	23:45:43	48.7	26.8
2012-06-26	23:52:46	50.3	27.3	23:52:12	48.3	27.7	23:53:31	48.2	27.4	23:50:43	49.4	26.8
2012-06-27	23:57:46	50	27.2	23:57:12	48.3	27.7	23:58:31	48.4	27.4	23:55:43	49.6	26.8
2012-06-27	00:02:46	49.9	27.1	00:02:12	48.4	27.7	00:03:31	48.4	27.4	00:00:43	50	26.8
2012-06-27	00:07:46	49.8	27.1	00:07:12	48.5	27.7	00:08:31	48.4	27.4	00:05:43	50.1	26.8
2012-06-27	00:12:46	49.9	27.1	00:12:12	48.7	27.7	00:13:31	48.5	27.4	00:10:43	50.2	26.8
2012-06-27	00:17:46	49.9	27.1	00:17:12	48.8	27.6	00:18:31	48.7	27.4	00:15:43	50.3	26.7
2012-06-27	00:22:46	49.9	27.1	00:22:12	48.8	27.6	00:23:31	49.4	27.4	00:20:43	50.3	26.7
2012-06-27	00:27:46	50.1	27.1	00:27:12	49	27.6	00:28:31	49.8	27.4	00:25:43	50.3	26.6
2012-06-27	00:32:46	50.1	27	00:32:12	49.3	27.6	00:33:31	49.9	27.3	00:30:43	50.3	26.6
2012-06-27	00:37:46	50.2	27	00:37:12	49.6	27.6	00:38:31	50	27.4	00:35:43	50.4	26.6
2012-06-27	00:42:46	50.3	27	00:42:12	49.4	27.6	00:43:31	49.9	27.3	00:40:43	50.4	26.6
2012-06-27	00:47:46	50.3	27	00:47:12	49.5	27.6	00:48:31	49.8	27.3	00:45:43	50.5	26.6
2012-06-27	00:52:46	50.4	27	00:52:12	49.5	27.6	00:53:31	49.8	27.3	00:50:43	50.7	26.5
2012-06-27	00:57:46	50.5	27	00:57:12	49.7	27.5	00:58:31	49.8	27.3	00:55:43	50.8	26.5
2012-06-27	01:02:46	50.8	27	01:02:12	49.7	27.5	01:03:31	49.9	27.2	01:00:43	51	26.5
2012-06-27	01:07:46	50.8	26.9	01:07:12	49.7	27.5	01:08:31	49.9	27.2	01:05:43	51.1	26.5
2012-06-27	01:12:46	51	26.9	01:12:12	50	27.5	01:13:31	49.9	27.2	01:10:43	51.1	26.5
2012-06-27	01:17:46	50.9	26.9	01:17:12	50.1	27.5	01:18:31	50	27.2	01:15:43	51.2	26.5
2012-06-27	01:22:46	50.9	26.9	01:22:12	50.3	27.5	01:23:31	50	27.2	01:20:43	51.2	26.4
2012-06-27	01:27:46	51	26.9	01:27:12	50.4	27.4	01:28:31	50.1	27.2	01:25:43	51.2	26.4
2012-06-27	01:32:46	51.1	26.9	01:32:12	50.3	27.4	01:33:31	50	27.2	01:30:43	51.3	26.4
2012-06-27	01:37:46	51.3	26.9	01:37:12	50.4	27.4	01:38:31	50.1	27.1	01:35:43	51.3	26.4
2012-06-27	01:42:46	51.2	26.9	01:42:12	50.4	27.4	01:43:31	50.2	27.1	01:40:43	51.7	26.4
2012-06-27	01:47:46	51.3	26.8	01:47:12	50.4	27.4	01:48:31	50.2	27.1	01:45:43	51.7	26.4
2012-06-27	01:52:46	51.2	26.8	01:52:12	50.5	27.4	01:53:31	50.2	27.1	01:50:43	51.8	26.3
2012-06-27	01:57:46	51.2	26.8	01:57:12	50.4	27.4	01:58:31	50.3	27.1	01:55:43	51.7	26.3
2012-06-27	02:02:46	51.3	26.8	02:02:12	50.4	27.4	02:03:31	50.3	27.1	02:00:43	51.7	26.3
2012-06-27	02:07:46	51.4	26.8	02:07:12	50.5	27.4	02:08:31	50.3	27.1	02:05:43	51.8	26.3
2012-06-27	02:12:46	51.3	26.8	02:12:12	50.5	27.4	02:13:31	50.3	27.1	02:10:43	51.9	26.2
2012-06-27	02:17:46	51.3	26.8	02:17:12	50.6	27.4	02:18:31	50.3	27	02:15:43	52.1	26.2
2012-06-27	02:22:46	51.3	26.8	02:22:12	50.6	27.4	02:23:31	50.4	27	02:20:43	52.2	26.2
2012-06-27	02:27:46	51.8	26.8	02:27:12	50.5	27.3	02:28:31	50.6	27	02:25:43	52.2	26.2
2012-06-27	02:32:46	51.5	26.8	02:32:12	50.4	27.3	02:33:31	50.5	27	02:30:43	52.3	26.2
2012-06-27	02:37:46	51.6	26.7	02:37:12	50.5	27.3	02:38:31	50.4	27	02:35:43	52.4	26.2
2012-06-27	02:42:46	51.4	26.7	02:42:12	50.7	27.3	02:43:31	50.5	27	02:40:43	52.3	26.2
2012-06-27	02:47:46	51.5	26.7	02:47:12	50.5	27.3	02:48:31	50.5	27	02:45:43	52.2	26.2
2012-06-27	02:52:46	51.5	26.7	02:52:12	50.5	27.3	02:53:31	50.4	27	02:50:43	52.4	26.2
2012-06-27	02:57:46	51.4	26.7	02:57:12	50.5	27.3	02:58:31	50.4	27	02:55:43	52.4	26.2
2012-06-27	03:02:46	51.5	26.7	03:02:12	50.6	27.3	03:03:31	50.5	27	03:00:43	52.3	26.1
2012-06-27	03:07:46	51.7	26.6	03:07:12	50.6	27.3	03:08:31	50.7	27	03:05:43	52.3	26.1
2012-06-27	03:12:46	52	26.6	03:12:12	50.5	27.3	03:13:31	50.5	27	03:10:43	52.4	26.1
2012-06-27	03:17:46	52.3	26.7	03:17:12	50.5	27.3	03:18:31	50.5	27	03:15:43	52.2	26.1
2012-06-27	03:22:46	52	26.6	03:22:12	50.5	27.3	03:23:31	50.5	27	03:20:43	52.2	26.1
2012-06-27	03:27:46	51.9	26.6	03:27:12	50.6	27.3	03:28:31	50.5	27	03:25:43	52.2	26.1
2012-06-27	03:32:46	52	26.6	03:32:12	50.8	27.3	03:33:31	51	27	03:30:43	52.1	26.1
2012-06-27	03:37:46	51.9	26.6	03:37:12	50.8	27.3	03:38:31	51.6	27	03:35:43	52.6	26.1
2012-06-27	03:42:46	51.8	26.6	03:42:12	50.7	27.3	03:43:31	51.7	27	03:40:43	52.8	26.1
2012-06-27	03:47:46	51.7	26.6	03:47:12	50.6	27.3	03:48:31	51.7	27	03:45:43	52.7	26.1
2012-06-27	03:52:46	51.7	26.6	03:52:12	50.4	27.3	03:53:31	51.3	27	03:50:43	52.6	26.1
2012-06-27	03:57:46	51.6	26.6	03:57:12	50.4	27.2	03:58:31	51.3	27	03:55:43	52.3	26.1
2012-06-27	04:02:46	51.4	26.6	04:02:12	50.2	27.2	04:03:31	51	26.9	04:00:43	52.2	26.1
2012-06-27	04:07:46	51.4	26.6	04:07:12	50.2	27.2	04:08:31	50.8	26.9	04:05:43	52	26.1
2012-06-27	04:12:46	51.4	26.6	04:12:12	50.1	27.2	04:13:31	50.7	26.9	04:10:43	51.8	26
2012-06-27	04:17:46	51.4	26.6	04:17:12	50.1	27.2	04:18:31	50.5	26.9	04:15:43	51.8	26
2012-06-27	04:22:46	51.4	26.6	04:22:12	50	27.2	04:23:31	50.3	26.9	04:20:43	51.7	26
2012-06-27	04:27:46	51.7	26.6	04:27:12	50	27.2	04:28:31	50.3	26.9	04:25:43	51.7	26
2012-06-27	04:32:46	51.4	26.6	04:32:12	49.9	27.2	04:33:31	50.2	26.8	04:30:43	51.6	26
2012-06-27	04:37:46	52.2	26.6	04:37:12	49.8	27.2	04:38:31	50.2	26.9	04:35:43	51.6	26
2012-06-27	04:42:46	52	26.6	04:42:12	49.7	27.2	04:43:31	50.1	26.8	04:40:43	51.5	26
2012-06-27	04:47:46	51.7	26.6	04:47:12	49.7	27.2	04:48:31	50.3	26.9	04:45:43	51.7	26
2012-06-27	04:52:46	51.2	26.6	04:52:12	49.7	27.2	04:53:31	50	26.9	04:50:43	51.9	26
2012-06-27	04:57:46	51.2	26.6	04:57:12	49.6	27.2	04:58:31	49.9	26.9	04:55:43	52	26
2012-06-27	05:02:46	51.1	26.6	05:02:12	49.4	27.2	05:03:31	49.8	26.9	05:00:43	52.1	26
2012-06-27	05:07:46	51.1	26.6	05:07:12	49.5	27.2	05:08:31	49.8	26.9	05:05:43	52.1	26
2012-06-27	05:12:46	50.8	26.6	05:12:12	49.5	27.2	05:13:31	49.7	26.9	05:10:43	51.7	26
2012-06-27	05:17:46	50.9	26.6	05:17:12	49.5	27.2	05:18:31	49.6	26.9	05:15:43	51.5	26
2012-06-27	05:22:46	50.7	26.6	05:22:12	50.2	27.2	05:23:31	49.7	26.9	05:20:43	51.3	26
2012-06-27	05:27:46	50.6	26.5	05:27:12	50.6	27.2	05:28:31	50	26.9	05:25:43	51.3	26
2012-06-27	05:32:46	50.7	26.5	05:32:12	50.8	27.2	05:33:31	50.2	27	05:30:43	51.3	26
2012-06-27	05:37:46	51	26.5	05:37:12	50.4	27.2	05:38:31	50.4	27	05:35:43	51.1	26
2012-06-27	05:42:46	51.2	26.6	05:42:12	50.2	27.2	05:43:31	50.5	27	05:40:43	51.1	26
2012-06-27	05:47:46	51.3	26.6	05:47:12	50	27.2	05:48:31	50.7	27	05:45:43	51.2	25.9
2012-06-27	05:52:46	51.1	26.6	05:52:12	49.8	27.2	05:53:31	50.4	27	05:50:43	51.1	25.9
2012-06-27	05:57:46	51.3	26.6	05:57:12	49.8	27.2	05:58:31	50.1	27	05:55:43	51.2	25.9
2012-06-27	06:02:46	51.9	26.6	06:02:12	49.7	27.2	06:03:31	49.7	26.9	06:00:43	51.2	26
2012-06-27	06:07:46	52	26.6	06:07:12	49.5	27.1	06:08:31	49.4	26.9	06:05:43	51.2	26
2012-06-27	06:12:46	51.6	26.6	06:12:12	49.5	27.1	06:13:31	49.4	26.9	06:10:43	51.1	25.9
2012-06-27	06:17:46	51.7	26.6	06:17:12	49.6	27.2	06:18:31	49.3	26.9	06:15:43	50.9	25.9
2012-06-27	06:22:46	51.2	26.6	06:22:12	49.7	27.2	06:23:31	49.3	26.9	06:20:43	51.2	26
2012-06-27	06:27:46	51.2	26.5	06:27:12	49.9	27.2	06:28:31	49.3	26.9	06:25:43	51.1	26
[truncated: 1,804 more rows]

## Sheet: Nasal swab stat
Day	Vaccine	logmean	median	min	max	diff	vs.Autogenous	vs.Monovalent SIV	vs.Multivalent SIV
0	Autogenous	1	0	0	0	a
0	Monovalent SIV	1	0	0	0	a
0	Multivalent SIV	1	0	0	0	a
0	Non-Vacc	1	0	0	0	a
1	Autogenous	1	0	0	0	a
1	Monovalent SIV	1	0	0	0	a
1	Multivalent SIV	1.1867	0	0	33.7233	a	0.748126	0.748126
1	Non-Vacc	6.86103	205.447	0	1051.28	b	0.0028937	0.0028937	0.00401769
2	Autogenous	1	0	0	0	a
2	Monovalent SIV	1.51415	0	0	301.544	ab	0.179598
2	Multivalent SIV	3.35159	37.706	0	151.14	b	0.0265825	0.179598
2	Non-Vacc	8.28196	236.211	0	3035.85	b	0.0110916	0.056708	0.148935
3	Autogenous	1	0	0	0	a
3	Monovalent SIV	1.29982	0	0	228.113	a	0.374063
3	Multivalent SIV	5.58866	72.144	0	597.434	b	0.00231496	0.0165119
3	Non-Vacc	22.6175	1103.9	89.5633	14691.3	c	0.000966008	0.00223115	0.00555327
4	Autogenous	1	0	0	0	a
4	Monovalent SIV	1.50104	0	0	111.189	a	0.169327
4	Multivalent SIV	5.93836	163.196	0	2025.54	b	0.00739438	0.028354
4	Non-Vacc	22.1356	1167.27	191.602	56474.2	c	0.000966008	0.00136957	0.0140903
5	Autogenous	1.19962	0	0	42.4541	a
5	Monovalent SIV	3.32311	34.9205	0	1479.76	ab	0.137029
5	Multivalent SIV	9.16243	585.059	0	4811.27	bc	0.01454	0.144092
5	Non-Vacc	20.9767	973.621	442.588	3232.59	c	0.0013146	0.0127272	0.15749
6	Autogenous	1	0	0	0	a
6	Monovalent SIV	1.97623	0	0	987.302	ab	0.308972
6	Multivalent SIV	2.24184	0	0	195.655	ab	0.169303	0.840798
6	Non-Vacc	4.3061	77.3571	0	538.072	b	0.031899	0.471165	0.471165
7	Autogenous	1	0	0	0	a
7	Monovalent SIV	1	0	0	0	a
7	Multivalent SIV	1.1523	0	0	17.8731	a	1	1
7	Non-Vacc	1.69863	0	0	253.279	a	0.846636	0.846636	1
8	Autogenous	1	0	0	0	a
8	Monovalent SIV	1	0	0	0	a
8	Multivalent SIV	1	0	0	0	a
8	Non-Vacc	1.13675	0	0	13.2407	a	1	1	1
